# Supplementary material for: Sequence similarity between SARS-CoV-2 nucleocapsid and multiple sclerosis-associated proteins provides insight into viral neuropathogenesis following infection
Source: Sci Rep. 2023 Jan 8;13:389. doi: 10.1038/s41598-022-27348-8 (PMC9825799; doi:10.1038/s41598-022-27348-8)
Supplement: Supplementary file 2 — Supplementary Table 1. [file 41598_2022_27348_MOESM2_ESM.xlsx]

## Sheet: Sheet1
Organism	Protein	Peptide Length	Peptide Sequence	Matched Sequence	Taxon ID	Species	Gene	Protein ID	Protein Name	Mismatches	Mutated Positions
SARS-CoV-2	Nucleocapsid	9	YLGTGPEAG	LLGTGPTAG	9606	Homo sapiens	SHANK3	A0A0U1RQS4.2	SH3 and multiple ankyrin repeat domains protein 3	2	[1, 7]
SARS-CoV-2	Nucleocapsid	9	LGTGPEAGL	LGTGPTAGR	9606	Homo sapiens	SHANK3	A0A0U1RQS4.2	SH3 and multiple ankyrin repeat domains protein 3	2	[6, 9]
SARS-CoV-2	Nucleocapsid	9	SQASSRSSS	SQSSSRSRS	9606	Homo sapiens	BCLAF1	Q9NYF8.2	Bcl-2-associated transcription factor 1	2	[3, 8]
SARS-CoV-2	Nucleocapsid	9	QASSRSSSR	QSSSRSRSR	9606	Homo sapiens	BCLAF1	Q9NYF8.2	Bcl-2-associated transcription factor 1	2	[2, 7]
SARS-CoV-2	Nucleocapsid	9	ASSRSSSRS	SSSRSRSRS	9606	Homo sapiens	BCLAF1	Q9NYF8.2	Bcl-2-associated transcription factor 1	2	[1, 6]
SARS-CoV-2	Nucleocapsid	9	ASSRSSSRS	HSSRSKSRS	9606	Homo sapiens	BCLAF1	Q9NYF8.2	Bcl-2-associated transcription factor 1	2	[1, 6]
SARS-CoV-2	Nucleocapsid	9	SSRSSSRSR	SSRSRSRSH	9606	Homo sapiens	BCLAF1	Q9NYF8.2	Bcl-2-associated transcription factor 1	2	[5, 9]
SARS-CoV-2	Nucleocapsid	9	SSRSSSRSR	RSQSSSRSR	9606	Homo sapiens	BCLAF1	Q9NYF8.2	Bcl-2-associated transcription factor 1	2	[1, 3]
SARS-CoV-2	Nucleocapsid	9	SSRSSSRSR	SSVSVSRSR	9606	Homo sapiens	KRT6A	P02538.3	Keratin, type II cytoskeletal 6A	2	[3, 5]
SARS-CoV-2	Nucleocapsid	9	SSRSSSRSR	SSRSKSRSQ	9606	Homo sapiens	BCLAF1	Q9NYF8.2	Bcl-2-associated transcription factor 1	2	[5, 9]
SARS-CoV-2	Nucleocapsid	9	SSRSSSRSR	SQRSRSRSR	9606	Homo sapiens	BCLAF1	Q9NYF8.2	Bcl-2-associated transcription factor 1	2	[2, 5]
SARS-CoV-2	Nucleocapsid	9	SRSSSRSRN	SQSSSRSRS	9606	Homo sapiens	BCLAF1	Q9NYF8.2	Bcl-2-associated transcription factor 1	2	[2, 9]
SARS-CoV-2	Nucleocapsid	9	RSSSRSRNS	RSRSRSRRS	9606	Homo sapiens	BCLAF1	Q9NYF8.2	Bcl-2-associated transcription factor 1	2	[3, 8]
SARS-CoV-2	Nucleocapsid	9	SSSRSRNSS	SSSRSSYSS	9606	Homo sapiens	PITPNM1	O00562.4	Membrane-associated phosphatidylinositol transfer protein 1	2	[6, 7]
SARS-CoV-2	Nucleocapsid	9	SSSRSRNSS	SSSRSRSRS	9606	Homo sapiens	BCLAF1	Q9NYF8.2	Bcl-2-associated transcription factor 1	2	[7, 8]
SARS-CoV-2	Nucleocapsid	9	SSRNSTPGS	SSVNGTPGS	9606	Homo sapiens	DCLK1	O15075.2	Serine/threonine-protein kinase DCLK1	2	[3, 5]
SARS-CoV-2	Nucleocapsid	9	GDAALALLL	RGAALALLL	9606	Homo sapiens	CD99	P14209.1	CD99 antigen	2	[1, 2]
SARS-CoV-2	Nucleocapsid	9	DAALALLLL	GAALALLLF	9606	Homo sapiens	CD99	P14209.1	CD99 antigen	2	[1, 9]
SARS-CoV-2	Nucleocapsid	9	AALALLLLD	AALALLLFG	9606	Homo sapiens	CD99	P14209.1	CD99 antigen	2	[8, 9]
SARS-CoV-2	Nucleocapsid	15	SDNGPQNQRNAPRIT	SRNGMECQESALRIT	9606	Homo sapiens	MBNL2	Q5VZF2.2	Muscleblind-like protein 2	7	[2, 5, 6, 7, 9, 10, 12]
SARS-CoV-2	Nucleocapsid	15	VATEGALNTPKDHIG	AATHHYLVVPKKHIG	9606	Homo sapiens	HINT3	Q9NQE9.1	Adenosine 5'-monophosphoramidase HINT3	7	[1, 4, 5, 6, 8, 9, 12]
SARS-CoV-2	Nucleocapsid	15	ATEGALNTPKDHIGT	ATHHYLVVPKKHIGN	9606	Homo sapiens	HINT3	Q9NQE9.1	Adenosine 5'-monophosphoramidase HINT3	7	[3, 4, 5, 7, 8, 11, 15]
SARS-CoV-2	Nucleocapsid	15	HIGTRNPANNAAIVL	LIGTRKQAENFAYRL	9606	Homo sapiens	SIAH1	Q8IUQ4.2	E3 ubiquitin-protein ligase SIAH1	7	[1, 6, 7, 9, 11, 13, 14]
SARS-CoV-2	Nucleocapsid	15	IGTRNPANNAAIVLQ	IGTRKQAENFAYRLE	9606	Homo sapiens	SIAH1	Q8IUQ4.2	E3 ubiquitin-protein ligase SIAH1	7	[5, 6, 8, 10, 12, 13, 15]
SARS-CoV-2	Nucleocapsid	15	GTRNPANNAAIVLQL	GTRKQAENFAYRLEL	9606	Homo sapiens	SIAH1	Q8IUQ4.2	E3 ubiquitin-protein ligase SIAH1	7	[4, 5, 7, 9, 11, 12, 14]
SARS-CoV-2	Nucleocapsid	15	TLPKGFYAEGSRGGS	ILPGTLCAEGTRGRS	9606	Homo sapiens	VWF	P04275.4	von Willebrand factor	7	[1, 4, 5, 6, 7, 11, 14]
SARS-CoV-2	Nucleocapsid	15	LPKGFYAEGSRGGSQ	LPGTLCAEGTRGRSS	9606	Homo sapiens	VWF	P04275.4	von Willebrand factor	7	[3, 4, 5, 6, 10, 13, 15]
SARS-CoV-2	Nucleocapsid	15	GFYAEGSRGGSQASS	GQKGRGSRGQHQAHS	9606	Homo sapiens	PLP1	P60201.2	Myelin proteolipid protein	7	[2, 3, 4, 5, 10, 11, 14]
SARS-CoV-2	Nucleocapsid	15	EGSRGGSQASSRSSS	SRSKSRSQSSSRSRS	9606	Homo sapiens	BCLAF1	Q9NYF8.2	Bcl-2-associated transcription factor 1	7	[1, 2, 4, 5, 6, 9, 14]
SARS-CoV-2	Nucleocapsid	15	EGSRGGSQASSRSSS	RSSRSPRSSSSRSSS	9606	Homo sapiens	BCLAF1	Q9NYF8.2	Bcl-2-associated transcription factor 1	7	[1, 2, 5, 6, 7, 8, 9]
SARS-CoV-2	Nucleocapsid	15	GSRGGSQASSRSSSR	RSKSRSQSSSRSRSR	9606	Homo sapiens	BCLAF1	Q9NYF8.2	Bcl-2-associated transcription factor 1	6	[1, 3, 4, 5, 8, 13]
SARS-CoV-2	Nucleocapsid	15	GSRGGSQASSRSSSR	SSRSRSRTYSRSRSR	9606	Homo sapiens	BCLAF1	Q9NYF8.2	Bcl-2-associated transcription factor 1	7	[1, 4, 5, 7, 8, 9, 13]
SARS-CoV-2	Nucleocapsid	15	GSRGGSQASSRSSSR	SSRSPRSSSSRSSSP	9606	Homo sapiens	BCLAF1	Q9NYF8.2	Bcl-2-associated transcription factor 1	7	[1, 4, 5, 6, 7, 8, 15]
SARS-CoV-2	Nucleocapsid	15	SRGGSQASSRSSSRS	SRSRSRTYSRSRSRD	9606	Homo sapiens	BCLAF1	Q9NYF8.2	Bcl-2-associated transcription factor 1	7	[3, 4, 6, 7, 8, 12, 15]
SARS-CoV-2	Nucleocapsid	15	SRGGSQASSRSSSRS	SRSPRSSSSRSSSPY	9606	Homo sapiens	BCLAF1	Q9NYF8.2	Bcl-2-associated transcription factor 1	7	[3, 4, 5, 6, 7, 14, 15]
SARS-CoV-2	Nucleocapsid	15	SRGGSQASSRSSSRS	SKSRSQSSSRSRSRS	9606	Homo sapiens	BCLAF1	Q9NYF8.2	Bcl-2-associated transcription factor 1	5	[2, 3, 4, 7, 12]
SARS-CoV-2	Nucleocapsid	15	SRGGSQASSRSSSRS	SRSKSRSQSSSRSRS	9606	Homo sapiens	BCLAF1	Q9NYF8.2	Bcl-2-associated transcription factor 1	7	[3, 4, 6, 7, 8, 10, 12]
SARS-CoV-2	Nucleocapsid	15	SRGGSQASSRSSSRS	SRSQSSSRSRSRSHS	9606	Homo sapiens	BCLAF1	Q9NYF8.2	Bcl-2-associated transcription factor 1	7	[3, 4, 6, 7, 8, 12, 14]
SARS-CoV-2	Nucleocapsid	15	RGGSQASSRSSSRSR	RSKSRSQSSSRSRSR	9606	Homo sapiens	BCLAF1	Q9NYF8.2	Bcl-2-associated transcription factor 1	7	[2, 3, 5, 6, 7, 9, 11]
SARS-CoV-2	Nucleocapsid	15	RGGSQASSRSSSRSR	KSRSQSSSRSRSRSH	9606	Homo sapiens	BCLAF1	Q9NYF8.2	Bcl-2-associated transcription factor 1	6	[1, 2, 3, 6, 11, 15]
SARS-CoV-2	Nucleocapsid	15	RGGSQASSRSSSRSR	RSRSRTYSRSRSRDR	9606	Homo sapiens	BCLAF1	Q9NYF8.2	Bcl-2-associated transcription factor 1	7	[2, 3, 5, 6, 7, 11, 14]
SARS-CoV-2	Nucleocapsid	15	RGGSQASSRSSSRSR	RYSSRSRSRTYSRSR	9606	Homo sapiens	BCLAF1	Q9NYF8.2	Bcl-2-associated transcription factor 1	7	[2, 3, 5, 6, 7, 10, 11]
SARS-CoV-2	Nucleocapsid	15	RGGSQASSRSSSRSR	SSRSKSRSQSSSRSR	9606	Homo sapiens	BCLAF1	Q9NYF8.2	Bcl-2-associated transcription factor 1	7	[1, 2, 3, 5, 6, 7, 9]
SARS-CoV-2	Nucleocapsid	15	RGGSQASSRSSSRSR	KRRSVSSQRSRSRSR	9606	Homo sapiens	BCLAF1	Q9NYF8.2	Bcl-2-associated transcription factor 1	7	[1, 2, 3, 5, 6, 8, 11]
SARS-CoV-2	Nucleocapsid	15	RGGSQASSRSSSRSR	RSQSSSRSRSRSHSR	9606	Homo sapiens	BCLAF1	Q9NYF8.2	Bcl-2-associated transcription factor 1	7	[2, 3, 5, 6, 7, 11, 13]
SARS-CoV-2	Nucleocapsid	15	RGGSQASSRSSSRSR	VSRSGFSSVSVSRSR	9606	Homo sapiens	KRT6A	P02538.3	Keratin, type II cytoskeletal 6A	7	[1, 2, 3, 5, 6, 9, 11]
SARS-CoV-2	Nucleocapsid	15	GGSQASSRSSSRSRN	SRSKSRSQSSSRSRS	9606	Homo sapiens	BCLAF1	Q9NYF8.2	Bcl-2-associated transcription factor 1	7	[1, 2, 4, 5, 6, 8, 15]
SARS-CoV-2	Nucleocapsid	15	GGSQASSRSSSRSRN	SRSGFSSVSVSRSRG	9606	Homo sapiens	KRT6A	P02538.3	Keratin, type II cytoskeletal 6A	7	[1, 2, 4, 5, 8, 10, 15]
SARS-CoV-2	Nucleocapsid	15	GGSQASSRSSSRSRN	RRSVSSQRSRSRSRR	9606	Homo sapiens	BCLAF1	Q9NYF8.2	Bcl-2-associated transcription factor 1	7	[1, 2, 4, 5, 7, 10, 15]
SARS-CoV-2	Nucleocapsid	15	GGSQASSRSSSRSRN	SRSQSSSRSRSRSHS	9606	Homo sapiens	BCLAF1	Q9NYF8.2	Bcl-2-associated transcription factor 1	6	[1, 2, 5, 10, 14, 15]
SARS-CoV-2	Nucleocapsid	15	GSQASSRSSSRSRNS	RSGFSSVSVSRSRGS	9606	Homo sapiens	KRT6A	P02538.3	Keratin, type II cytoskeletal 6A	6	[1, 3, 4, 7, 9, 14]
SARS-CoV-2	Nucleocapsid	15	GSQASSRSSSRSRNS	SSTAPSSSSSSSSSS	9606	Homo sapiens	SALL1	H3BSM9.1	Sal-like protein 1 (Fragment)	7	[1, 3, 5, 7, 11, 13, 14]
SARS-CoV-2	Nucleocapsid	15	GSQASSRSSSRSRNS	RSKSRSQSSSRSRSR	9606	Homo sapiens	BCLAF1	Q9NYF8.2	Bcl-2-associated transcription factor 1	7	[1, 3, 4, 5, 7, 14, 15]
SARS-CoV-2	Nucleocapsid	15	GSQASSRSSSRSRNS	RSVSSQRSRSRSRRS	9606	Homo sapiens	BCLAF1	Q9NYF8.2	Bcl-2-associated transcription factor 1	6	[1, 3, 4, 6, 9, 14]
SARS-CoV-2	Nucleocapsid	15	GSQASSRSSSRSRNS	RSQSSSRSRSRSHSR	9606	Homo sapiens	BCLAF1	Q9NYF8.2	Bcl-2-associated transcription factor 1	6	[1, 4, 9, 13, 14, 15]
SARS-CoV-2	Nucleocapsid	15	GSQASSRSSSRSRNS	SRSHSSRSKSRSQSS	9606	Homo sapiens	BCLAF1	Q9NYF8.2	Bcl-2-associated transcription factor 1	7	[1, 2, 3, 4, 9, 13, 14]
SARS-CoV-2	Nucleocapsid	15	SQASSRSSSRSRNSS	SKSRSQSSSRSRSRS	9606	Homo sapiens	BCLAF1	Q9NYF8.2	Bcl-2-associated transcription factor 1	6	[2, 3, 4, 6, 13, 14]
SARS-CoV-2	Nucleocapsid	15	SQASSRSSSRSRNSS	EQDHSRSSSSSASPS	9606	Homo sapiens	BCLAF1	Q9NYF8.2	Bcl-2-associated transcription factor 1	7	[1, 3, 4, 10, 12, 13, 14]
SARS-CoV-2	Nucleocapsid	15	SQASSRSSSRSRNSS	SRSSSSSASPSSPSS	9606	Homo sapiens	BCLAF1	Q9NYF8.2	Bcl-2-associated transcription factor 1	7	[2, 3, 6, 8, 10, 12, 13]
SARS-CoV-2	Nucleocapsid	15	SQASSRSSSRSRNSS	STAPSSSSSSSSSSG	9606	Homo sapiens	SALL1	H3BSM9.1	Sal-like protein 1 (Fragment)	7	[2, 4, 6, 10, 12, 13, 15]
SARS-CoV-2	Nucleocapsid	15	SQASSRSSSRSRNSS	SVSSQRSRSRSRRSY	9606	Homo sapiens	BCLAF1	Q9NYF8.2	Bcl-2-associated transcription factor 1	6	[2, 3, 5, 8, 13, 15]
SARS-CoV-2	Nucleocapsid	15	SQASSRSSSRSRNSS	SGFSSVSVSRSRGSG	9606	Homo sapiens	KRT6A	P02538.3	Keratin, type II cytoskeletal 6A	6	[2, 3, 6, 8, 13, 15]
SARS-CoV-2	Nucleocapsid	15	SQASSRSSSRSRNSS	SRTYSRSRSRDRMYS	9606	Homo sapiens	BCLAF1	Q9NYF8.2	Bcl-2-associated transcription factor 1	7	[2, 3, 4, 8, 11, 13, 14]
SARS-CoV-2	Nucleocapsid	15	SQASSRSSSRSRNSS	SSSSSSSSSGGGGSS	9606	Homo sapiens	SALL1	H3BSM9.1	Sal-like protein 1 (Fragment)	7	[2, 3, 6, 10, 11, 12, 13]
SARS-CoV-2	Nucleocapsid	15	SQASSRSSSRSRNSS	SRRSYRSSRSPRSSS	9606	Homo sapiens	BCLAF1	Q9NYF8.2	Bcl-2-associated transcription factor 1	7	[2, 3, 5, 9, 10, 11, 13]
SARS-CoV-2	Nucleocapsid	15	SQASSRSSSRSRNSS	RSHSSRSKSRSQSSS	9606	Homo sapiens	BCLAF1	Q9NYF8.2	Bcl-2-associated transcription factor 1	6	[1, 2, 3, 8, 12, 13]
SARS-CoV-2	Nucleocapsid	15	SQASSRSSSRSRNSS	SQRSRSRSRRSYRSS	9606	Homo sapiens	BCLAF1	Q9NYF8.2	Bcl-2-associated transcription factor 1	7	[3, 5, 6, 7, 9, 12, 13]
SARS-CoV-2	Nucleocapsid	15	SQASSRSSSRSRNSS	SQSSSRSRSRSHSRK	9606	Homo sapiens	BCLAF1	Q9NYF8.2	Bcl-2-associated transcription factor 1	6	[3, 8, 12, 13, 14, 15]
SARS-CoV-2	Nucleocapsid	15	SQASSRSSSRSRNSS	SRSKSRSQSSSRSRS	9606	Homo sapiens	BCLAF1	Q9NYF8.2	Bcl-2-associated transcription factor 1	7	[2, 3, 4, 8, 10, 13, 14]
SARS-CoV-2	Nucleocapsid	15	SQASSRSSSRSRNSS	SRSQSSSRSRSRSHS	9606	Homo sapiens	BCLAF1	Q9NYF8.2	Bcl-2-associated transcription factor 1	7	[2, 3, 4, 6, 8, 13, 14]
SARS-CoV-2	Nucleocapsid	15	QASSRSSSRSRNSSR	RSKSRSQSSSRSRSR	9606	Homo sapiens	BCLAF1	Q9NYF8.2	Bcl-2-associated transcription factor 1	7	[1, 2, 3, 7, 9, 12, 13]
SARS-CoV-2	Nucleocapsid	15	QASSRSSSRSRNSSR	SHSSRSKSRSQSSSR	9606	Homo sapiens	BCLAF1	Q9NYF8.2	Bcl-2-associated transcription factor 1	5	[1, 2, 7, 11, 12]
SARS-CoV-2	Nucleocapsid	15	QASSRSSSRSRNSSR	RSSSSSASPSSPSSR	9606	Homo sapiens	BCLAF1	Q9NYF8.2	Bcl-2-associated transcription factor 1	7	[1, 2, 5, 7, 9, 11, 12]
SARS-CoV-2	Nucleocapsid	15	QASSRSSSRSRNSSR	VSSQRSRSRSRRSYR	9606	Homo sapiens	BCLAF1	Q9NYF8.2	Bcl-2-associated transcription factor 1	6	[1, 2, 4, 7, 12, 14]
SARS-CoV-2	Nucleocapsid	15	QASSRSSSRSRNSSR	QDHSRSSSSSASPSS	9606	Homo sapiens	BCLAF1	Q9NYF8.2	Bcl-2-associated transcription factor 1	7	[2, 3, 9, 11, 12, 13, 15]
SARS-CoV-2	Nucleocapsid	15	QASSRSSSRSRNSSR	RYSSRSRSRTYSRSR	9606	Homo sapiens	BCLAF1	Q9NYF8.2	Bcl-2-associated transcription factor 1	7	[1, 2, 7, 10, 11, 12, 13]
SARS-CoV-2	Nucleocapsid	15	QASSRSSSRSRNSSR	QRSRSRSRRSYRSSR	9606	Homo sapiens	BCLAF1	Q9NYF8.2	Bcl-2-associated transcription factor 1	7	[2, 4, 5, 6, 8, 11, 12]
SARS-CoV-2	Nucleocapsid	15	QASSRSSSRSRNSSR	RTYSRSRSRDRMYSR	9606	Homo sapiens	BCLAF1	Q9NYF8.2	Bcl-2-associated transcription factor 1	7	[1, 2, 3, 7, 10, 12, 13]
SARS-CoV-2	Nucleocapsid	15	QASSRSSSRSRNSSR	QSSSRSRSRSHSRKK	9606	Homo sapiens	BCLAF1	Q9NYF8.2	Bcl-2-associated transcription factor 1	7	[2, 7, 11, 12, 13, 14, 15]
SARS-CoV-2	Nucleocapsid	15	QASSRSSSRSRNSSR	GFSSVSVSRSRGSGG	9606	Homo sapiens	KRT6A	P02538.3	Keratin, type II cytoskeletal 6A	7	[1, 2, 5, 7, 12, 14, 15]
SARS-CoV-2	Nucleocapsid	15	QASSRSSSRSRNSSR	KRRSVSSQRSRSRSR	9606	Homo sapiens	BCLAF1	Q9NYF8.2	Bcl-2-associated transcription factor 1	7	[1, 2, 3, 5, 8, 12, 13]
SARS-CoV-2	Nucleocapsid	15	QASSRSSSRSRNSSR	RSQSSSRSRSRSHSR	9606	Homo sapiens	BCLAF1	Q9NYF8.2	Bcl-2-associated transcription factor 1	7	[1, 2, 3, 5, 7, 12, 13]
SARS-CoV-2	Nucleocapsid	15	QASSRSSSRSRNSSR	KSRSQSSSRSRSRSH	9606	Homo sapiens	BCLAF1	Q9NYF8.2	Bcl-2-associated transcription factor 1	7	[1, 2, 3, 5, 12, 13, 15]
SARS-CoV-2	Nucleocapsid	15	ASSRSSSRSRNSSRN	SQSSSRSRSRSHSRK	9606	Homo sapiens	BCLAF1	Q9NYF8.2	Bcl-2-associated transcription factor 1	7	[1, 2, 4, 6, 11, 12, 15]
SARS-CoV-2	Nucleocapsid	15	ASSRSSSRSRNSSRN	SKSRSQSSSRSRSRS	9606	Homo sapiens	BCLAF1	Q9NYF8.2	Bcl-2-associated transcription factor 1	7	[1, 2, 6, 8, 11, 12, 15]
SARS-CoV-2	Nucleocapsid	15	ASSRSSSRSRNSSRN	SSSSSASPSSPSSRE	9606	Homo sapiens	BCLAF1	Q9NYF8.2	Bcl-2-associated transcription factor 1	7	[1, 4, 6, 8, 10, 11, 15]
SARS-CoV-2	Nucleocapsid	15	ASSRSSSRSRNSSRN	RRSVSSQRSRSRSRR	9606	Homo sapiens	BCLAF1	Q9NYF8.2	Bcl-2-associated transcription factor 1	7	[1, 2, 4, 7, 11, 12, 15]
SARS-CoV-2	Nucleocapsid	15	ASSRSSSRSRNSSRN	SSQRSRSRSRRSYRS	9606	Homo sapiens	BCLAF1	Q9NYF8.2	Bcl-2-associated transcription factor 1	6	[1, 3, 6, 11, 13, 15]
SARS-CoV-2	Nucleocapsid	15	ASSRSSSRSRNSSRN	TYSRSRSRDRMYSRD	9606	Homo sapiens	BCLAF1	Q9NYF8.2	Bcl-2-associated transcription factor 1	7	[1, 2, 6, 9, 11, 12, 15]
SARS-CoV-2	Nucleocapsid	15	ASSRSSSRSRNSSRN	HSSRSKSRSQSSSRS	9606	Homo sapiens	BCLAF1	Q9NYF8.2	Bcl-2-associated transcription factor 1	5	[1, 6, 10, 11, 15]
SARS-CoV-2	Nucleocapsid	15	ASSRSSSRSRNSSRN	YSSRSRSRTYSRSRS	9606	Homo sapiens	BCLAF1	Q9NYF8.2	Bcl-2-associated transcription factor 1	7	[1, 6, 9, 10, 11, 12, 15]
SARS-CoV-2	Nucleocapsid	15	ASSRSSSRSRNSSRN	KKSRLSSSSSNDSGN	9606	Homo sapiens	AHNAK	Q09666.2	Neuroblast differentiation-associated protein AHNAK	7	[1, 2, 5, 8, 10, 12, 14]
SARS-CoV-2	Nucleocapsid	15	ASSRSSSRSRNSSRN	FSSVSVSRSRGSGGL	9606	Homo sapiens	KRT6A	P02538.3	Keratin, type II cytoskeletal 6A	7	[1, 4, 6, 11, 13, 14, 15]
SARS-CoV-2	Nucleocapsid	15	ASSRSSSRSRNSSRN	SRSQSSSRSRSRSHS	9606	Homo sapiens	BCLAF1	Q9NYF8.2	Bcl-2-associated transcription factor 1	7	[1, 2, 4, 11, 12, 14, 15]
SARS-CoV-2	Nucleocapsid	15	SSRSSSRSRNSSRNS	SSSSASPSSPSSREE	9606	Homo sapiens	BCLAF1	Q9NYF8.2	Bcl-2-associated transcription factor 1	7	[3, 5, 7, 9, 10, 14, 15]
SARS-CoV-2	Nucleocapsid	15	SSRSSSRSRNSSRNS	KSRSQSSSRSRSRSH	9606	Homo sapiens	BCLAF1	Q9NYF8.2	Bcl-2-associated transcription factor 1	7	[1, 5, 7, 10, 11, 14, 15]
SARS-CoV-2	Nucleocapsid	15	SSRSSSRSRNSSRNS	HSRSSSSSASPSSPS	9606	Homo sapiens	BCLAF1	Q9NYF8.2	Bcl-2-associated transcription factor 1	7	[1, 7, 9, 10, 11, 13, 14]
SARS-CoV-2	Nucleocapsid	15	SSRSSSRSRNSSRNS	SSLSVRRSYSSSSGS	9606	Homo sapiens	NEFL	P07196.3	Neurofilament light polypeptide	7	[3, 5, 6, 9, 10, 13, 14]
SARS-CoV-2	Nucleocapsid	15	SSRSSSRSRNSSRNS	KSRLSSSSSNDSGNK	9606	Homo sapiens	AHNAK	Q09666.2	Neuroblast differentiation-associated protein AHNAK	7	[1, 4, 7, 9, 11, 13, 15]
SARS-CoV-2	Nucleocapsid	15	SSRSSSRSRNSSRNS	RSVSSQRSRSRSRRS	9606	Homo sapiens	BCLAF1	Q9NYF8.2	Bcl-2-associated transcription factor 1	6	[1, 3, 6, 10, 11, 14]
SARS-CoV-2	Nucleocapsid	15	SSRSSSRSRNSSRNS	SQRSRSRSRRSYRSS	9606	Homo sapiens	BCLAF1	Q9NYF8.2	Bcl-2-associated transcription factor 1	5	[2, 5, 10, 12, 14]
SARS-CoV-2	Nucleocapsid	15	SSRSSSRSRNSSRNS	RSQSSSRSRSRSHSR	9606	Homo sapiens	BCLAF1	Q9NYF8.2	Bcl-2-associated transcription factor 1	7	[1, 3, 10, 11, 13, 14, 15]
SARS-CoV-2	Nucleocapsid	15	SSRSSSRSRNSSRNS	YSRSRSRDRMYSRDY	9606	Homo sapiens	BCLAF1	Q9NYF8.2	Bcl-2-associated transcription factor 1	7	[1, 5, 8, 10, 11, 14, 15]
SARS-CoV-2	Nucleocapsid	15	SSRSSSRSRNSSRNS	RSRRSYRSSRSPRSS	9606	Homo sapiens	BCLAF1	Q9NYF8.2	Bcl-2-associated transcription factor 1	7	[1, 4, 6, 9, 10, 12, 14]
SARS-CoV-2	Nucleocapsid	15	SSRSSSRSRNSSRNS	QSSSRSRSRSHSRKK	9606	Homo sapiens	BCLAF1	Q9NYF8.2	Bcl-2-associated transcription factor 1	7	[1, 3, 5, 10, 11, 14, 15]
SARS-CoV-2	Nucleocapsid	15	SSRSSSRSRNSSRNS	SYRSSRSPRSSSSRS	9606	Homo sapiens	BCLAF1	Q9NYF8.2	Bcl-2-associated transcription factor 1	7	[2, 6, 7, 8, 10, 13, 14]
SARS-CoV-2	Nucleocapsid	15	SSRSSSRSRNSSRNS	SSRSRSRTYSRSRSR	9606	Homo sapiens	BCLAF1	Q9NYF8.2	Bcl-2-associated transcription factor 1	7	[5, 8, 9, 10, 11, 14, 15]
SARS-CoV-2	Nucleocapsid	15	SSRSSSRSRNSSRNS	SSVSVSRSRGSGGLG	9606	Homo sapiens	KRT6A	P02538.3	Keratin, type II cytoskeletal 6A	7	[3, 5, 10, 12, 13, 14, 15]
SARS-CoV-2	Nucleocapsid	15	SSRSSSRSRNSSRNS	SSRSKSRSQSSSRSR	9606	Homo sapiens	BCLAF1	Q9NYF8.2	Bcl-2-associated transcription factor 1	5	[5, 9, 10, 14, 15]
SARS-CoV-2	Nucleocapsid	15	SSRSSSRSRNSSRNS	RSPRSSSSRSSSPYS	9606	Homo sapiens	BCLAF1	Q9NYF8.2	Bcl-2-associated transcription factor 1	7	[1, 3, 4, 7, 10, 13, 14]
SARS-CoV-2	Nucleocapsid	15	SRSSSRSRNSSRNST	SQSSSRSRSRSHSRK	9606	Homo sapiens	BCLAF1	Q9NYF8.2	Bcl-2-associated transcription factor 1	7	[2, 9, 10, 12, 13, 14, 15]
SARS-CoV-2	Nucleocapsid	15	SRSSSRSRNSSRNST	SRSSSSSASPSSPSS	9606	Homo sapiens	BCLAF1	Q9NYF8.2	Bcl-2-associated transcription factor 1	7	[6, 8, 9, 10, 12, 13, 15]
SARS-CoV-2	Nucleocapsid	15	SRSSSRSRNSSRNST	SRSRSRDRMYSRDYR	9606	Homo sapiens	BCLAF1	Q9NYF8.2	Bcl-2-associated transcription factor 1	7	[4, 7, 9, 10, 13, 14, 15]
SARS-CoV-2	Nucleocapsid	15	SRSSSRSRNSSRNST	SVSSQRSRSRSRRSY	9606	Homo sapiens	BCLAF1	Q9NYF8.2	Bcl-2-associated transcription factor 1	6	[2, 5, 9, 10, 13, 15]
SARS-CoV-2	Nucleocapsid	15	SRSSSRSRNSSRNST	SPRSSSSRSSSPYSK	9606	Homo sapiens	BCLAF1	Q9NYF8.2	Bcl-2-associated transcription factor 1	7	[2, 3, 6, 9, 12, 13, 15]
SARS-CoV-2	Nucleocapsid	15	SRSSSRSRNSSRNST	SSSRSRSRSHSRKKR	9606	Homo sapiens	BCLAF1	Q9NYF8.2	Bcl-2-associated transcription factor 1	7	[2, 4, 9, 10, 13, 14, 15]
SARS-CoV-2	Nucleocapsid	15	SRSSSRSRNSSRNST	SRLSSSSSNDSGNKV	9606	Homo sapiens	AHNAK	Q09666.2	Neuroblast differentiation-associated protein AHNAK	7	[3, 6, 8, 10, 12, 14, 15]
SARS-CoV-2	Nucleocapsid	15	SRSSSRSRNSSRNST	QRSRSRSRRSYRSSR	9606	Homo sapiens	BCLAF1	Q9NYF8.2	Bcl-2-associated transcription factor 1	6	[1, 4, 9, 11, 13, 15]
SARS-CoV-2	Nucleocapsid	15	SRSSSRSRNSSRNST	SRSKSRSQSSSRSRS	9606	Homo sapiens	BCLAF1	Q9NYF8.2	Bcl-2-associated transcription factor 1	6	[4, 8, 9, 13, 14, 15]
SARS-CoV-2	Nucleocapsid	15	SRSSSRSRNSSRNST	SRRSYRSSRSPRSSS	9606	Homo sapiens	BCLAF1	Q9NYF8.2	Bcl-2-associated transcription factor 1	7	[3, 5, 8, 9, 11, 13, 15]
SARS-CoV-2	Nucleocapsid	15	SRSSSRSRNSSRNST	SRSQSSSRSRSRSHS	9606	Homo sapiens	BCLAF1	Q9NYF8.2	Bcl-2-associated transcription factor 1	7	[4, 6, 9, 10, 13, 14, 15]
SARS-CoV-2	Nucleocapsid	15	RSSSRSRNSSRNSTP	VSSQRSRSRSRRSYR	9606	Homo sapiens	BCLAF1	Q9NYF8.2	Bcl-2-associated transcription factor 1	7	[1, 4, 8, 9, 12, 14, 15]
SARS-CoV-2	Nucleocapsid	15	RSSSRSRNSSRNSTP	RSKSRSQSSSRSRSR	9606	Homo sapiens	BCLAF1	Q9NYF8.2	Bcl-2-associated transcription factor 1	7	[3, 7, 8, 12, 13, 14, 15]
SARS-CoV-2	Nucleocapsid	15	RSSSRSRNSSRNSTP	RSRSRSRRSYRSSRS	9606	Homo sapiens	BCLAF1	Q9NYF8.2	Bcl-2-associated transcription factor 1	6	[3, 8, 10, 12, 14, 15]
SARS-CoV-2	Nucleocapsid	15	RSSSRSRNSSRNSTP	RSKSPASTSSVNGTP	9606	Homo sapiens	DCLK1	O15075.2	Serine/threonine-protein kinase DCLK1	7	[3, 5, 6, 7, 8, 11, 13]
SARS-CoV-2	Nucleocapsid	15	SSSRSRNSSRNSTPG	SRSRSRRSYRSSRSP	9606	Homo sapiens	BCLAF1	Q9NYF8.2	Bcl-2-associated transcription factor 1	7	[2, 7, 9, 11, 13, 14, 15]
SARS-CoV-2	Nucleocapsid	15	SSSRSRNSSRNSTPG	SSQRSRSRSRRSYRS	9606	Homo sapiens	BCLAF1	Q9NYF8.2	Bcl-2-associated transcription factor 1	7	[3, 7, 8, 11, 13, 14, 15]
SARS-CoV-2	Nucleocapsid	15	SSSRSRNSSRNSTPG	GSLRSRDEERISKPG	9606	Homo sapiens	TJP1	Q07157.3	Tight junction protein ZO-1	7	[1, 3, 7, 8, 9, 11, 13]
SARS-CoV-2	Nucleocapsid	15	SSSRSRNSSRNSTPG	SKSPASTSSVNGTPG	9606	Homo sapiens	DCLK1	O15075.2	Serine/threonine-protein kinase DCLK1	7	[2, 4, 5, 6, 7, 10, 12]
SARS-CoV-2	Nucleocapsid	15	SSRSRNSSRNSTPGS	KSPASTSSVNGTPGS	9606	Homo sapiens	DCLK1	O15075.2	Serine/threonine-protein kinase DCLK1	7	[1, 3, 4, 5, 6, 9, 11]
SARS-CoV-2	Nucleocapsid	15	SSRSRNSSRNSTPGS	SLRSRDEERISKPGA	9606	Homo sapiens	TJP1	Q07157.3	Tight junction protein ZO-1	7	[2, 6, 7, 8, 10, 12, 15]
SARS-CoV-2	Nucleocapsid	15	SSRSRNSSRNSTPGS	SQRSRSRSRRSYRSS	9606	Homo sapiens	BCLAF1	Q9NYF8.2	Bcl-2-associated transcription factor 1	7	[2, 6, 7, 10, 12, 13, 14]
SARS-CoV-2	Nucleocapsid	15	SRSRNSSRNSTPGSS	SPASTSSVNGTPGSQ	9606	Homo sapiens	DCLK1	O15075.2	Serine/threonine-protein kinase DCLK1	7	[2, 3, 4, 5, 8, 10, 15]
SARS-CoV-2	Nucleocapsid	15	SRSRNSSRNSTPGSS	SRSRRSYRSSRSPRS	9606	Homo sapiens	BCLAF1	Q9NYF8.2	Bcl-2-associated transcription factor 1	7	[5, 7, 9, 11, 12, 13, 14]
SARS-CoV-2	Nucleocapsid	15	RSRNSSRNSTPGSSR	RSYRSSRSPRSSSSR	9606	Homo sapiens	BCLAF1	Q9NYF8.2	Bcl-2-associated transcription factor 1	7	[3, 4, 8, 9, 10, 11, 12]
SARS-CoV-2	Nucleocapsid	15	RNSSRNSTPGSSRGT	STSSVNGTPGSQLST	9606	Homo sapiens	DCLK1	O15075.2	Serine/threonine-protein kinase DCLK1	7	[1, 2, 5, 7, 12, 13, 14]
SARS-CoV-2	Nucleocapsid	15	NSSRNSTPGSSRGTS	TSSVNGTPGSQLSTP	9606	Homo sapiens	DCLK1	O15075.2	Serine/threonine-protein kinase DCLK1	7	[1, 4, 6, 11, 12, 13, 15]
SARS-CoV-2	Nucleocapsid	15	SSRNSTPGSSRGTSP	SHVPSGPLSSSATSP	9606	Homo sapiens	SALL1	H3BSM9.1	Sal-like protein 1 (Fragment)	7	[2, 3, 4, 6, 8, 11, 12]
SARS-CoV-2	Nucleocapsid	15	SSRNSTPGSSRGTSP	SSVNGTPGSQLSTPR	9606	Homo sapiens	DCLK1	O15075.2	Serine/threonine-protein kinase DCLK1	7	[3, 5, 10, 11, 12, 14, 15]
SARS-CoV-2	Nucleocapsid	15	SSRNSTPGSSRGTSP	SSRSPRSSSSRSSSP	9606	Homo sapiens	BCLAF1	Q9NYF8.2	Bcl-2-associated transcription factor 1	7	[4, 5, 6, 7, 8, 12, 13]
SARS-CoV-2	Nucleocapsid	15	GTSPARMAGNGGDAA	GESAAGGSGAGGDSA	9606	Homo sapiens	MBD2	Q9UBB5.1	Methyl-CpG-binding domain protein 2	7	[2, 4, 6, 7, 8, 10, 14]
SARS-CoV-2	Nucleocapsid	15	PARMAGNGGDAALAL	PARFAGVLLALALIL	9606	Homo sapiens	VWF	P04275.4	von Willebrand factor	7	[4, 7, 8, 9, 10, 11, 14]
SARS-CoV-2	Nucleocapsid	15	RMAGNGGDAALALLL	RCAGCGGKIADRFLL	9606	Homo sapiens	LMO4	P61968.1	LIM domain transcription factor LMO4	7	[2, 5, 8, 9, 11, 12, 13]
SARS-CoV-2	Nucleocapsid	15	MAGNGGDAALALLLL	SALGGGDALCCELLL	9606	Homo sapiens	SHANK3	A0A0U1RQS4.2	SH3 and multiple ankyrin repeat domains protein 3	7	[1, 3, 4, 9, 10, 11, 12]
SARS-CoV-2	Nucleocapsid	15	MAGNGGDAALALLLL	MAAAMPLALLVLLLL	9606	Homo sapiens	PIGT	A0A1W2PP57.1	GPI transamidase component PIG-T	7	[3, 4, 5, 6, 7, 9, 11]
SARS-CoV-2	Nucleocapsid	15	AGNGGDAALALLLLD	ALGGGDALCCELLLH	9606	Homo sapiens	SHANK3	A0A0U1RQS4.2	SH3 and multiple ankyrin repeat domains protein 3	7	[2, 3, 8, 9, 10, 11, 15]
SARS-CoV-2	Nucleocapsid	15	NGGDAALALLLLDRL	MARGAALALLLFGLL	9606	Homo sapiens	CD99	P14209.1	CD99 antigen	7	[1, 2, 3, 4, 12, 13, 14]
SARS-CoV-2	Nucleocapsid	15	GGDAALALLLLDRLN	ARGAALALLLFGLLG	9606	Homo sapiens	CD99	P14209.1	CD99 antigen	7	[1, 2, 3, 11, 12, 13, 15]
SARS-CoV-2	Nucleocapsid	15	GDAALALLLLDRLNQ	RGAALALLLFGLLGV	9606	Homo sapiens	CD99	P14209.1	CD99 antigen	7	[1, 2, 10, 11, 12, 14, 15]
SARS-CoV-2	Nucleocapsid	15	DAALALLLLDRLNQL	GAALALLLFGLLGVL	9606	Homo sapiens	CD99	P14209.1	CD99 antigen	6	[1, 9, 10, 11, 13, 14]
SARS-CoV-2	Nucleocapsid	15	AALALLLLDRLNQLE	AALALLLFGLLGVLV	9606	Homo sapiens	CD99	P14209.1	CD99 antigen	6	[8, 9, 10, 12, 13, 15]
SARS-CoV-2	Nucleocapsid	15	ALALLLLDRLNQLES	ALALLLFGLLGVLVA	9606	Homo sapiens	CD99	P14209.1	CD99 antigen	7	[7, 8, 9, 11, 12, 14, 15]
SARS-CoV-2	Nucleocapsid	15	LLLDRLNQLESKMSG	ERLDRENPLELRLSG	9606	Homo sapiens	ARHGAP9	R4GN15.2	Rho GTPase-activating protein 9	7	[1, 2, 6, 8, 11, 12, 13]
SARS-CoV-2	Nucleocapsid	15	LLDRLNQLESKMSGK	RLDRENPLELRLSGS	9606	Homo sapiens	ARHGAP9	R4GN15.2	Rho GTPase-activating protein 9	7	[1, 5, 7, 10, 11, 12, 15]
SARS-CoV-2	Nucleocapsid	15	LDRLNQLESKMSGKG	LDRENPLELRLSGSG	9606	Homo sapiens	ARHGAP9	R4GN15.2	Rho GTPase-activating protein 9	6	[4, 6, 9, 10, 11, 14]
SARS-CoV-2	Nucleocapsid	15	DRLNQLESKMSGKGQ	DRENPLELRLSGSGP	9606	Homo sapiens	ARHGAP9	R4GN15.2	Rho GTPase-activating protein 9	7	[3, 5, 8, 9, 10, 13, 15]
SARS-CoV-2	Nucleocapsid	15	KPRQKRTATKAYNVT	KWQRKRTQVKIRNVT	9606	Homo sapiens	PITPNM1	O00562.4	Membrane-associated phosphatidylinositol transfer protein 1	7	[2, 3, 4, 8, 9, 11, 12]
SARS-CoV-2	Nucleocapsid	15	KKKADETQALPQRQK	KTKQDEVNAAWQRLK	9606	Homo sapiens	SPTAN1	Q13813.3	Spectrin alpha chain, non-erythrocytic 1	7	[2, 4, 7, 8, 10, 11, 14]
SARS-CoV-2	Nucleocapsid	15	LPQRQKKQQTVTLLP	LGQALKWQQHQGLLP	9606	Homo sapiens	SMU1	Q2TAY7.2	WD40 repeat-containing protein SMU1	7	[2, 4, 5, 7, 10, 11, 12]
SARS-CoV-2	Nucleocapsid	15	QQTVTLLPAADLDDF	QQLVYSLPFKDMDKF	9606	Homo sapiens	ABCA5	Q8WWZ7.2	Cholesterol transporter ABCA5	7	[3, 5, 6, 9, 10, 12, 14]
SARS-CoV-2	Nucleocapsid	15	QTVTLLPAADLDDFS	QLVYSLPFKDMDKFS	9606	Homo sapiens	ABCA5	Q8WWZ7.2	Cholesterol transporter ABCA5	7	[2, 4, 5, 8, 9, 11, 13]
HCoV-229E	Membrane	15	KYSRLFYGLKMLVLW	HLSRLRNGLNVLELW	9606	Homo sapiens	THNSL2	Q86YJ6.3	Threonine synthase-like 2	7	[1, 2, 6, 7, 10, 11, 13]
HCoV-229E	Membrane	15	YSRLFYGLKMLVLWL	LSRLRNGLNVLELWH	9606	Homo sapiens	THNSL2	Q86YJ6.3	Threonine synthase-like 2	7	[1, 5, 6, 9, 10, 12, 15]
HCoV-229E	Membrane	15	SRLFYGLKMLVLWLL	SRLRNGLNVLELWHG	9606	Homo sapiens	THNSL2	Q86YJ6.3	Threonine synthase-like 2	7	[4, 5, 8, 9, 11, 14, 15]
HCoV-229E	Membrane	15	PTGITVTLLSGVLYV	ETGIDVTLPTGEVTV	9606	Homo sapiens	AHNAK	Q09666.2	Neuroblast differentiation-associated protein AHNAK	7	[1, 5, 9, 10, 12, 13, 14]
HCoV-229E	Membrane	15	TGITVTLLSGVLYVD	TGIDVTLPTGEVTVP	9606	Homo sapiens	AHNAK	Q09666.2	Neuroblast differentiation-associated protein AHNAK	7	[4, 8, 9, 11, 12, 13, 15]
HCoV-229E	Membrane	15	GITVTLLSGVLYVDG	GIDVTLPTGEVTVPG	9606	Homo sapiens	AHNAK	Q09666.2	Neuroblast differentiation-associated protein AHNAK	7	[3, 7, 8, 10, 11, 12, 14]
HCoV-229E	Membrane	15	VLYVDGHRLASGVQV	VCEVAGRRFASGKKV	9606	Homo sapiens	VWF	P04275.4	von Willebrand factor	7	[2, 3, 5, 7, 9, 13, 14]
HCoV-229E	Membrane	15	AVPSTTIIYSRVGRS	SLVMLVILYSRVGRS	9606	Homo sapiens	CXCR1	P25024.2	C-X-C chemokine receptor type 1	7	[1, 2, 3, 4, 5, 6, 8]
HCoV-229E	Membrane	15	VPSTTIIYSRVGRSV	LVMLVILYSRVGRSV	9606	Homo sapiens	CXCR1	P25024.2	C-X-C chemokine receptor type 1	6	[1, 2, 3, 4, 5, 7]
HCoV-229E	Membrane	15	PSTTIIYSRVGRSVN	VMLVILYSRVGRSVT	9606	Homo sapiens	CXCR1	P25024.2	C-X-C chemokine receptor type 1	6	[1, 2, 3, 4, 6, 15]
HCoV-229E	Membrane	15	STTIIYSRVGRSVNS	MLVILYSRVGRSVTD	9606	Homo sapiens	CXCR1	P25024.2	C-X-C chemokine receptor type 1	6	[1, 2, 3, 5, 14, 15]
HCoV-229E	Membrane	15	TTIIYSRVGRSVNSQ	LVILYSRVGRSVTDV	9606	Homo sapiens	CXCR1	P25024.2	C-X-C chemokine receptor type 1	6	[1, 2, 4, 13, 14, 15]
HCoV-229E	Membrane	15	TIIYSRVGRSVNSQN	VILYSRVGRSVTDVY	9606	Homo sapiens	CXCR1	P25024.2	C-X-C chemokine receptor type 1	6	[1, 3, 12, 13, 14, 15]
HCoV-229E	Membrane	15	IIYSRVGRSVNSQNS	ILYSRVGRSVTDVYL	9606	Homo sapiens	CXCR1	P25024.2	C-X-C chemokine receptor type 1	6	[2, 11, 12, 13, 14, 15]
HCoV-229E	Membrane	15	IYSRVGRSVNSQNST	LYSRVGRSVTDVYLL	9606	Homo sapiens	CXCR1	P25024.2	C-X-C chemokine receptor type 1	7	[1, 10, 11, 12, 13, 14, 15]
HCoV-229E	Membrane	15	YSRVGRSVNSQNSTG	YSRVGRSVTDVYLLN	9606	Homo sapiens	CXCR1	P25024.2	C-X-C chemokine receptor type 1	7	[9, 10, 11, 12, 13, 14, 15]
HCoV-NL63	Nucleocapsid	15	WADDRAARKKFPPPS	DADSRAATVKQRPTS	9606	Homo sapiens	SHANK3	A0A0U1RQS4.2	SH3 and multiple ankyrin repeat domains protein 3	7	[1, 4, 8, 9, 11, 12, 14]
HCoV-NL63	Nucleocapsid	15	ADDRAARKKFPPPSF	ADSRAATVKQRPTSR	9606	Homo sapiens	SHANK3	A0A0U1RQS4.2	SH3 and multiple ankyrin repeat domains protein 3	7	[3, 7, 8, 10, 11, 13, 15]
HCoV-NL63	Nucleocapsid	15	PLEPKFSIALPPELS	PPEKKTSTSPPPEKS	9606	Homo sapiens	NUCKS1	Q9H1E3.1	Nuclear ubiquitous casein and cyclin-dependent kinase substrate 1	7	[2, 4, 6, 8, 9, 10, 14]
HCoV-NL63	Nucleocapsid	15	PLEPKFSIALPPELS	PLELRLSGSGPAELS	9606	Homo sapiens	ARHGAP9	R4GN15.2	Rho GTPase-activating protein 9	7	[4, 5, 6, 8, 9, 10, 12]
HCoV-NL63	Nucleocapsid	15	FEDRSNNSSRASSRS	SKSRSQSSSRSRSRS	9606	Homo sapiens	BCLAF1	Q9NYF8.2	Bcl-2-associated transcription factor 1	7	[1, 2, 3, 6, 7, 11, 12]
HCoV-NL63	Nucleocapsid	15	EDRSNNSSRASSRSS	KSRSQSSSRSRSRSH	9606	Homo sapiens	BCLAF1	Q9NYF8.2	Bcl-2-associated transcription factor 1	7	[1, 2, 5, 6, 10, 11, 15]
HCoV-NL63	Nucleocapsid	15	EDRSNNSSRASSRSS	SQRSRSRSRRSYRSS	9606	Homo sapiens	BCLAF1	Q9NYF8.2	Bcl-2-associated transcription factor 1	7	[1, 2, 5, 6, 7, 10, 12]
HCoV-NL63	Nucleocapsid	15	DRSNNSSRASSRSST	QRSRSRSRRSYRSSR	9606	Homo sapiens	BCLAF1	Q9NYF8.2	Bcl-2-associated transcription factor 1	7	[1, 4, 5, 6, 9, 11, 15]
HCoV-NL63	Nucleocapsid	15	DRSNNSSRASSRSST	SRSQSSSRSRSRSHS	9606	Homo sapiens	BCLAF1	Q9NYF8.2	Bcl-2-associated transcription factor 1	7	[1, 4, 5, 9, 10, 14, 15]
HCoV-NL63	Nucleocapsid	15	RSNNSSRASSRSSTR	RSQSSSRSRSRSHSR	9606	Homo sapiens	BCLAF1	Q9NYF8.2	Bcl-2-associated transcription factor 1	6	[3, 4, 8, 9, 13, 14]
HCoV-NL63	Nucleocapsid	15	RSNNSSRASSRSSTR	RSYRSSRSPRSSSSR	9606	Homo sapiens	BCLAF1	Q9NYF8.2	Bcl-2-associated transcription factor 1	7	[3, 4, 8, 9, 10, 11, 14]
HCoV-NL63	Nucleocapsid	15	RSNNSSRASSRSSTR	RSKSRSQSSSRSRSR	9606	Homo sapiens	BCLAF1	Q9NYF8.2	Bcl-2-associated transcription factor 1	7	[3, 4, 5, 7, 8, 13, 14]
HCoV-NL63	Nucleocapsid	15	RSNNSSRASSRSSTR	RSRSRSRRSYRSSRS	9606	Homo sapiens	BCLAF1	Q9NYF8.2	Bcl-2-associated transcription factor 1	7	[3, 4, 5, 8, 10, 14, 15]
HCoV-NL63	Nucleocapsid	15	SNNSSRASSRSSTRN	SQSSSRSRSRSHSRK	9606	Homo sapiens	BCLAF1	Q9NYF8.2	Bcl-2-associated transcription factor 1	7	[2, 3, 7, 8, 12, 13, 15]
HCoV-NL63	Nucleocapsid	15	NSSRASSRSSTRNNS	NSRSHSSRSKSRSQS	9606	Homo sapiens	BCLAF1	Q9NYF8.2	Bcl-2-associated transcription factor 1	7	[3, 4, 5, 10, 11, 13, 14]
HCoV-NL63	Nucleocapsid	15	SSRASSRSSTRNNSR	RSQSSSRSRSRSHSR	9606	Homo sapiens	BCLAF1	Q9NYF8.2	Bcl-2-associated transcription factor 1	7	[1, 3, 4, 9, 10, 12, 13]
HCoV-NL63	Nucleocapsid	15	SSRASSRSSTRNNSR	SSRSRSRTYSRSRSR	9606	Homo sapiens	BCLAF1	Q9NYF8.2	Bcl-2-associated transcription factor 1	7	[4, 5, 8, 9, 10, 12, 13]
HCoV-NL63	Nucleocapsid	15	SSRASSRSSTRNNSR	SSRSKSRSQSSSRSR	9606	Homo sapiens	BCLAF1	Q9NYF8.2	Bcl-2-associated transcription factor 1	7	[4, 5, 9, 10, 11, 12, 13]
HCoV-NL63	Nucleocapsid	15	SSRASSRSSTRNNSR	KKRYSSRSRSRTYSR	9606	Homo sapiens	BCLAF1	Q9NYF8.2	Bcl-2-associated transcription factor 1	7	[1, 2, 4, 9, 10, 12, 13]
HCoV-NL63	Nucleocapsid	15	SRASSRSSTRNNSRD	SQSSSRSRSRSHSRK	9606	Homo sapiens	BCLAF1	Q9NYF8.2	Bcl-2-associated transcription factor 1	7	[2, 3, 8, 9, 11, 12, 15]
HCoV-NL63	Nucleocapsid	15	SRASSRSSTRNNSRD	SRSRSRTYSRSRSRD	9606	Homo sapiens	BCLAF1	Q9NYF8.2	Bcl-2-associated transcription factor 1	7	[3, 4, 7, 8, 9, 11, 12]
HCoV-NL63	Nucleocapsid	15	SRASSRSSTRNNSRD	SQAPSRSPTPVHSPD	9606	Homo sapiens	SHANK3	A0A0U1RQS4.2	SH3 and multiple ankyrin repeat domains protein 3	7	[2, 4, 8, 10, 11, 12, 14]
HCoV-NL63	Nucleocapsid	15	SRASSRSSTRNNSRD	KRYSSRSRSRTYSRS	9606	Homo sapiens	BCLAF1	Q9NYF8.2	Bcl-2-associated transcription factor 1	7	[1, 3, 8, 9, 11, 12, 15]
HCoV-NL63	Nucleocapsid	15	RASSRSSTRNNSRDS	RYSSRSRSRTYSRSR	9606	Homo sapiens	BCLAF1	Q9NYF8.2	Bcl-2-associated transcription factor 1	7	[2, 7, 8, 10, 11, 14, 15]
HCoV-NL63	Nucleocapsid	15	ASSRSSTRNNSRDSS	RSSRSPRSSSSRSSS	9606	Homo sapiens	BCLAF1	Q9NYF8.2	Bcl-2-associated transcription factor 1	7	[1, 6, 7, 8, 9, 10, 13]
HCoV-NL63	Nucleocapsid	15	ASSRSSTRNNSRDSS	YSSRSRSRTYSRSRS	9606	Homo sapiens	BCLAF1	Q9NYF8.2	Bcl-2-associated transcription factor 1	7	[1, 6, 7, 9, 10, 13, 14]
HCoV-NL63	Nucleocapsid	15	SSRSSTRNNSRDSSR	SSRSRSRTYSRSRSR	9606	Homo sapiens	BCLAF1	Q9NYF8.2	Bcl-2-associated transcription factor 1	6	[5, 6, 8, 9, 12, 13]
HCoV-NL63	Nucleocapsid	15	SSRSSTRNNSRDSSR	SSRSKSRSQSSSRSR	9606	Homo sapiens	BCLAF1	Q9NYF8.2	Bcl-2-associated transcription factor 1	7	[5, 6, 8, 9, 11, 12, 13]
HCoV-NL63	Nucleocapsid	15	SSRSSTRNNSRDSSR	RSRSRDRMYSRDYRR	9606	Homo sapiens	BCLAF1	Q9NYF8.2	Bcl-2-associated transcription factor 1	7	[1, 5, 6, 8, 9, 13, 14]
HCoV-NL63	Nucleocapsid	15	SSRSSTRNNSRDSSR	RSQSSSRSRSRSHSR	9606	Homo sapiens	BCLAF1	Q9NYF8.2	Bcl-2-associated transcription factor 1	7	[1, 3, 6, 8, 9, 12, 13]
HCoV-NL63	Nucleocapsid	15	SSRSSTRNNSRDSSR	SSRSPRSSSSRSSSP	9606	Homo sapiens	BCLAF1	Q9NYF8.2	Bcl-2-associated transcription factor 1	7	[5, 6, 7, 8, 9, 12, 15]
HCoV-NL63	Nucleocapsid	15	SRSSTRNNSRDSSRS	SQSSSRSRSRSHSRK	9606	Homo sapiens	BCLAF1	Q9NYF8.2	Bcl-2-associated transcription factor 1	7	[2, 5, 7, 8, 11, 12, 15]
HCoV-NL63	Nucleocapsid	15	SRSSTRNNSRDSSRS	SRSRSRTYSRSRSRD	9606	Homo sapiens	BCLAF1	Q9NYF8.2	Bcl-2-associated transcription factor 1	7	[4, 5, 7, 8, 11, 12, 15]
HCoV-NL63	Nucleocapsid	15	SRSSTRNNSRDSSRS	SHSSTAPSSSSSSSS	9606	Homo sapiens	SALL1	H3BSM9.1	Sal-like protein 1 (Fragment)	7	[2, 6, 7, 8, 10, 11, 14]
HCoV-NL63	Nucleocapsid	15	SRSSTRNNSRDSSRS	SRSRDRMYSRDYRRD	9606	Homo sapiens	BCLAF1	Q9NYF8.2	Bcl-2-associated transcription factor 1	7	[4, 5, 7, 8, 12, 13, 15]
HCoV-NL63	Nucleocapsid	15	SRSSTRNNSRDSSRS	KRYSSRSRSRTYSRS	9606	Homo sapiens	BCLAF1	Q9NYF8.2	Bcl-2-associated transcription factor 1	7	[1, 3, 5, 7, 8, 11, 12]
HCoV-NL63	Nucleocapsid	15	SRSSTRNNSRDSSRS	SRSKSRSQSSSRSRS	9606	Homo sapiens	BCLAF1	Q9NYF8.2	Bcl-2-associated transcription factor 1	7	[4, 5, 7, 8, 10, 11, 12]
HCoV-NL63	Nucleocapsid	15	RSSTRNNSRDSSRST	RYSSRSRSRTYSRSR	9606	Homo sapiens	BCLAF1	Q9NYF8.2	Bcl-2-associated transcription factor 1	7	[2, 4, 6, 7, 10, 11, 15]
HCoV-NL63	Nucleocapsid	15	SSTRNNSRDSSRSTS	SSTAPSSSSSSSSSS	9606	Homo sapiens	SALL1	H3BSM9.1	Sal-like protein 1 (Fragment)	7	[4, 5, 6, 8, 9, 12, 14]
HCoV-NL63	Nucleocapsid	15	SSTRNNSRDSSRSTS	YSSRSRSRTYSRSRS	9606	Homo sapiens	BCLAF1	Q9NYF8.2	Bcl-2-associated transcription factor 1	7	[1, 3, 5, 6, 9, 10, 14]
HCoV-NL63	Nucleocapsid	15	STRNNSRDSSRSTSR	SSRSRSRTYSRSRSR	9606	Homo sapiens	BCLAF1	Q9NYF8.2	Bcl-2-associated transcription factor 1	6	[2, 4, 5, 8, 9, 13]
HCoV-NL63	Nucleocapsid	15	STRNNSRDSSRSTSR	SSRSKSRSQSSSRSR	9606	Homo sapiens	BCLAF1	Q9NYF8.2	Bcl-2-associated transcription factor 1	7	[2, 4, 5, 8, 9, 11, 13]
HCoV-NL63	Nucleocapsid	15	STRNNSRDSSRSTSR	SHSRKKRYSSRSRSR	9606	Homo sapiens	BCLAF1	Q9NYF8.2	Bcl-2-associated transcription factor 1	7	[2, 3, 4, 5, 6, 8, 13]
HCoV-NL63	Nucleocapsid	15	TRNNSRDSSRSTSRQ	SRSRSRTYSRSRSRD	9606	Homo sapiens	BCLAF1	Q9NYF8.2	Bcl-2-associated transcription factor 1	7	[1, 3, 4, 7, 8, 12, 15]
HCoV-NL63	Nucleocapsid	15	RNNSRDSSRSTSRQQ	SNSRSHSSRSKSRSQ	9606	Homo sapiens	BCLAF1	Q9NYF8.2	Bcl-2-associated transcription factor 1	7	[1, 3, 4, 5, 6, 11, 14]
HCoV-NL63	Nucleocapsid	15	RNNSRDSSRSTSRQQ	RSRSRTYSRSRSRDR	9606	Homo sapiens	BCLAF1	Q9NYF8.2	Bcl-2-associated transcription factor 1	7	[2, 3, 6, 7, 11, 14, 15]
HCoV-NL63	Nucleocapsid	15	NNSRDSSRSTSRQQS	RKKRYSSRSRSRTYS	9606	Homo sapiens	BCLAF1	Q9NYF8.2	Bcl-2-associated transcription factor 1	7	[1, 2, 3, 5, 10, 13, 14]
HCoV-NL63	Nucleocapsid	15	NNSRDSSRSTSRQQS	NSRSHSSRSKSRSQS	9606	Homo sapiens	BCLAF1	Q9NYF8.2	Bcl-2-associated transcription factor 1	6	[2, 3, 4, 5, 10, 13]
HCoV-NL63	Nucleocapsid	15	NNSRDSSRSTSRQQS	SRSQSSSRSRSRSHS	9606	Homo sapiens	BCLAF1	Q9NYF8.2	Bcl-2-associated transcription factor 1	7	[1, 2, 4, 5, 10, 13, 14]
HCoV-NL63	Nucleocapsid	15	NSRDSSRSTSRQQSR	SSRSKSRSQSSSRSR	9606	Homo sapiens	BCLAF1	Q9NYF8.2	Bcl-2-associated transcription factor 1	7	[1, 4, 5, 9, 11, 12, 13]
HCoV-NL63	Nucleocapsid	15	NSRDSSRSTSRQQSR	KKRYSSRSRSRTYSR	9606	Homo sapiens	BCLAF1	Q9NYF8.2	Bcl-2-associated transcription factor 1	6	[1, 2, 4, 9, 12, 13]
HCoV-NL63	Nucleocapsid	15	NSRDSSRSTSRQQSR	RSQSSSRSRSRSHSR	9606	Homo sapiens	BCLAF1	Q9NYF8.2	Bcl-2-associated transcription factor 1	6	[1, 3, 4, 9, 12, 13]
HCoV-NL63	Nucleocapsid	15	NSRDSSRSTSRQQSR	SSRSRSRTYSRSRSR	9606	Homo sapiens	BCLAF1	Q9NYF8.2	Bcl-2-associated transcription factor 1	7	[1, 4, 5, 8, 9, 12, 13]
HCoV-NL63	Nucleocapsid	15	NSRDSSRSTSRQQSR	SRSHSSRSKSRSQSS	9606	Homo sapiens	BCLAF1	Q9NYF8.2	Bcl-2-associated transcription factor 1	7	[1, 2, 3, 4, 9, 12, 15]
HCoV-NL63	Nucleocapsid	15	SRDSSRSTSRQQSRT	SRSRSRTYSRSRSRD	9606	Homo sapiens	BCLAF1	Q9NYF8.2	Bcl-2-associated transcription factor 1	7	[3, 4, 7, 8, 11, 12, 15]
HCoV-NL63	Nucleocapsid	15	SRDSSRSTSRQQSRT	KRYSSRSRSRTYSRS	9606	Homo sapiens	BCLAF1	Q9NYF8.2	Bcl-2-associated transcription factor 1	6	[1, 3, 8, 11, 12, 15]
HCoV-NL63	Nucleocapsid	15	SRDSSRSTSRQQSRT	RSHSSRSKSRSQSSS	9606	Homo sapiens	BCLAF1	Q9NYF8.2	Bcl-2-associated transcription factor 1	7	[1, 2, 3, 8, 11, 14, 15]
HCoV-NL63	Nucleocapsid	15	SRDSSRSTSRQQSRT	SQSSSRSRSRSHSRK	9606	Homo sapiens	BCLAF1	Q9NYF8.2	Bcl-2-associated transcription factor 1	6	[2, 3, 8, 11, 12, 15]
HCoV-NL63	Nucleocapsid	15	SRDSSRSTSRQQSRT	SRSKSRSQSSSRSRS	9606	Homo sapiens	BCLAF1	Q9NYF8.2	Bcl-2-associated transcription factor 1	7	[3, 4, 8, 10, 11, 12, 15]
HCoV-NL63	Nucleocapsid	15	RDSSRSTSRQQSRTR	RSKSRSQSSSRSRSR	9606	Homo sapiens	BCLAF1	Q9NYF8.2	Bcl-2-associated transcription factor 1	7	[2, 3, 7, 9, 10, 11, 14]
HCoV-NL63	Nucleocapsid	15	RDSSRSTSRQQSRTR	SHSSRSKSRSQSSSR	9606	Homo sapiens	BCLAF1	Q9NYF8.2	Bcl-2-associated transcription factor 1	6	[1, 2, 7, 10, 13, 14]
HCoV-NL63	Nucleocapsid	15	RDSSRSTSRQQSRTR	RRHSRSPRRGRSRSR	9606	Homo sapiens	BCLAF1	Q9NYF8.2	Bcl-2-associated transcription factor 1	7	[2, 3, 7, 8, 10, 11, 14]
HCoV-NL63	Nucleocapsid	15	RDSSRSTSRQQSRTR	RSRSRTYSRSRSRDR	9606	Homo sapiens	BCLAF1	Q9NYF8.2	Bcl-2-associated transcription factor 1	7	[2, 3, 6, 7, 10, 11, 14]
HCoV-NL63	Nucleocapsid	15	RDSSRSTSRQQSRTR	RYSSRSRSRTYSRSR	9606	Homo sapiens	BCLAF1	Q9NYF8.2	Bcl-2-associated transcription factor 1	5	[2, 7, 10, 11, 14]
HCoV-NL63	Nucleocapsid	15	RDSSRSTSRQQSRTR	QSSSRSRSRSHSRKK	9606	Homo sapiens	BCLAF1	Q9NYF8.2	Bcl-2-associated transcription factor 1	7	[1, 2, 7, 10, 11, 14, 15]
HCoV-NL63	Nucleocapsid	15	DSSRSTSRQQSRTRS	RHSRSPRRGRSRSRS	9606	Homo sapiens	BCLAF1	Q9NYF8.2	Bcl-2-associated transcription factor 1	7	[1, 2, 6, 7, 9, 10, 13]
HCoV-NL63	Nucleocapsid	15	DSSRSTSRQQSRTRS	SKSRSQSSSRSRSRS	9606	Homo sapiens	BCLAF1	Q9NYF8.2	Bcl-2-associated transcription factor 1	7	[1, 2, 6, 8, 9, 10, 13]
HCoV-NL63	Nucleocapsid	15	DSSRSTSRQQSRTRS	HSSRSKSRSQSSSRS	9606	Homo sapiens	BCLAF1	Q9NYF8.2	Bcl-2-associated transcription factor 1	5	[1, 6, 9, 12, 13]
HCoV-NL63	Nucleocapsid	15	DSSRSTSRQQSRTRS	PKRRSVSSQRSRSRS	9606	Homo sapiens	BCLAF1	Q9NYF8.2	Bcl-2-associated transcription factor 1	7	[1, 2, 3, 6, 8, 10, 13]
HCoV-NL63	Nucleocapsid	15	DSSRSTSRQQSRTRS	SSSRSRSRSHSRKKR	9606	Homo sapiens	BCLAF1	Q9NYF8.2	Bcl-2-associated transcription factor 1	7	[1, 6, 9, 10, 13, 14, 15]
HCoV-NL63	Nucleocapsid	15	DSSRSTSRQQSRTRS	YSSRSRSRTYSRSRS	9606	Homo sapiens	BCLAF1	Q9NYF8.2	Bcl-2-associated transcription factor 1	5	[1, 6, 9, 10, 13]
HCoV-NL63	Nucleocapsid	15	SSRSTSRQQSRTRSD	SSRSRSRTYSRSRSR	9606	Homo sapiens	BCLAF1	Q9NYF8.2	Bcl-2-associated transcription factor 1	5	[5, 8, 9, 12, 15]
HCoV-NL63	Nucleocapsid	15	SSRSTSRQQSRTRSD	SSRSKSRSQSSSRSR	9606	Homo sapiens	BCLAF1	Q9NYF8.2	Bcl-2-associated transcription factor 1	5	[5, 8, 11, 12, 15]
HCoV-NL63	Nucleocapsid	15	SSRSTSRQQSRTRSD	HSRSPRRGRSRSRSP	9606	Homo sapiens	BCLAF1	Q9NYF8.2	Bcl-2-associated transcription factor 1	7	[1, 5, 6, 8, 9, 12, 15]
HCoV-NL63	Nucleocapsid	15	SSRSTSRQQSRTRSD	SSRSRSRSHSRKKRY	9606	Homo sapiens	BCLAF1	Q9NYF8.2	Bcl-2-associated transcription factor 1	7	[5, 8, 9, 12, 13, 14, 15]
HCoV-NL63	Nucleocapsid	15	SSRSTSRQQSRTRSD	KRRSVSSQRSRSRSR	9606	Homo sapiens	BCLAF1	Q9NYF8.2	Bcl-2-associated transcription factor 1	7	[1, 2, 5, 7, 9, 12, 15]
HCoV-NL63	Nucleocapsid	15	SSRSTSRQQSRTRSD	KSRSQSSSRSRSRSH	9606	Homo sapiens	BCLAF1	Q9NYF8.2	Bcl-2-associated transcription factor 1	7	[1, 5, 7, 8, 9, 12, 15]
HCoV-NL63	Nucleocapsid	15	SRSTSRQQSRTRSDS	SRSKSRSQSSSRSRS	9606	Homo sapiens	BCLAF1	Q9NYF8.2	Bcl-2-associated transcription factor 1	5	[4, 7, 10, 11, 14]
HCoV-NL63	Nucleocapsid	15	SRSTSRQQSRTRSDS	SKSRSQSSSRSRSRS	9606	Homo sapiens	BCLAF1	Q9NYF8.2	Bcl-2-associated transcription factor 1	7	[2, 4, 6, 7, 8, 11, 14]
HCoV-NL63	Nucleocapsid	15	SRSTSRQQSRTRSDS	SRTYSRSRSRDRMYS	9606	Homo sapiens	BCLAF1	Q9NYF8.2	Bcl-2-associated transcription factor 1	7	[3, 4, 7, 8, 11, 13, 14]
HCoV-NL63	Nucleocapsid	15	SRSTSRQQSRTRSDS	RRSVSSQRSRSRSRR	9606	Homo sapiens	BCLAF1	Q9NYF8.2	Bcl-2-associated transcription factor 1	7	[1, 4, 6, 8, 11, 14, 15]
HCoV-NL63	Nucleocapsid	15	SRSTSRQQSRTRSDS	SRSRSRSHSRKKRYS	9606	Homo sapiens	BCLAF1	Q9NYF8.2	Bcl-2-associated transcription factor 1	7	[4, 7, 8, 11, 12, 13, 14]
HCoV-NL63	Nucleocapsid	15	SRSTSRQQSRTRSDS	SRSRSRTYSRSRSRD	9606	Homo sapiens	BCLAF1	Q9NYF8.2	Bcl-2-associated transcription factor 1	6	[4, 7, 8, 11, 14, 15]
HCoV-NL63	Nucleocapsid	15	SRSTSRQQSRTRSDS	KRYSSRSRSRTYSRS	9606	Homo sapiens	BCLAF1	Q9NYF8.2	Bcl-2-associated transcription factor 1	7	[1, 3, 4, 7, 8, 12, 14]
HCoV-NL63	Nucleocapsid	15	SRSTSRQQSRTRSDS	SRSPRRGRSRSRSPK	9606	Homo sapiens	BCLAF1	Q9NYF8.2	Bcl-2-associated transcription factor 1	7	[4, 5, 7, 8, 11, 14, 15]
HCoV-NL63	Nucleocapsid	15	SRSTSRQQSRTRSDS	SRSQSSSRSRSRSHS	9606	Homo sapiens	BCLAF1	Q9NYF8.2	Bcl-2-associated transcription factor 1	6	[4, 6, 7, 8, 11, 14]
HCoV-NL63	Nucleocapsid	15	RSTSRQQSRTRSDSN	RSKSRSQSSSRSRSR	9606	Homo sapiens	BCLAF1	Q9NYF8.2	Bcl-2-associated transcription factor 1	6	[3, 6, 9, 10, 13, 15]
HCoV-NL63	Nucleocapsid	15	RSTSRQQSRTRSDSN	RSRSRTYSRSRSRDR	9606	Homo sapiens	BCLAF1	Q9NYF8.2	Bcl-2-associated transcription factor 1	7	[3, 6, 7, 10, 13, 14, 15]
HCoV-NL63	Nucleocapsid	15	RSTSRQQSRTRSDSN	RSVSSQRSRSRSRRS	9606	Homo sapiens	BCLAF1	Q9NYF8.2	Bcl-2-associated transcription factor 1	7	[3, 5, 7, 10, 13, 14, 15]
HCoV-NL63	Nucleocapsid	15	RSTSRQQSRTRSDSN	RYSSRSRSRTYSRSR	9606	Homo sapiens	BCLAF1	Q9NYF8.2	Bcl-2-associated transcription factor 1	7	[2, 3, 6, 7, 11, 13, 15]
HCoV-NL63	Nucleocapsid	15	RSTSRQQSRTRSDSN	RSQSSSRSRSRSHSR	9606	Homo sapiens	BCLAF1	Q9NYF8.2	Bcl-2-associated transcription factor 1	7	[3, 5, 6, 7, 10, 13, 15]
HCoV-NL63	Nucleocapsid	15	STSRQQSRTRSDSNQ	SKSRSQSSSRSRSRS	9606	Homo sapiens	BCLAF1	Q9NYF8.2	Bcl-2-associated transcription factor 1	7	[2, 5, 8, 9, 12, 14, 15]
HCoV-NL63	Nucleocapsid	15	SRQQSRTRSDSNQSS	SRSQSSSRSRSRSHS	9606	Homo sapiens	BCLAF1	Q9NYF8.2	Bcl-2-associated transcription factor 1	7	[3, 6, 7, 10, 12, 13, 14]
HCoV-NL63	Nucleocapsid	15	SSSDLVAAVTLALKN	PLSDLSLAVQLFAKN	9606	Homo sapiens	TRRAP	H0Y4W2.2	Transformation/transcription domain-associated protein	7	[1, 2, 6, 7, 10, 12, 13]
HCoV-NL63	Nucleocapsid	15	SSDLVAAVTLALKNL	LSDLSLAVQLFAKNI	9606	Homo sapiens	TRRAP	H0Y4W2.2	Transformation/transcription domain-associated protein	7	[1, 5, 6, 9, 11, 12, 15]
HCoV-NL63	Nucleocapsid	15	SDLVAAVTLALKNLG	SDLSLAVQLFAKNID	9606	Homo sapiens	TRRAP	H0Y4W2.2	Transformation/transcription domain-associated protein	7	[4, 5, 8, 10, 11, 14, 15]
HCoV-NL63	Nucleocapsid	15	FDNQSKSPSSSGTST	PDTQSESPPGSQTAT	9606	Homo sapiens	KANK3	Q6NY19.2	KN motif and ankyrin repeat domain-containing protein 3	7	[1, 3, 6, 9, 10, 12, 14]
HCoV-NL63	Nucleocapsid	15	DNQSKSPSSSGTSTP	DTQSESPPGSQTATP	9606	Homo sapiens	KANK3	Q6NY19.2	KN motif and ankyrin repeat domain-containing protein 3	6	[2, 5, 8, 9, 11, 13]
HCoV-NL63	Nucleocapsid	15	NQSKSPSSSGTSTPK	TQSESPPGSQTATPG	9606	Homo sapiens	KANK3	Q6NY19.2	KN motif and ankyrin repeat domain-containing protein 3	7	[1, 4, 7, 8, 10, 12, 15]
HCoV-NL63	Nucleocapsid	15	QSKSPSSSGTSTPKK	QSESPPGSQTATPGE	9606	Homo sapiens	KANK3	Q6NY19.2	KN motif and ankyrin repeat domain-containing protein 3	7	[3, 6, 7, 9, 11, 14, 15]
HCoV-NL63	Nucleocapsid	15	SKSPSSSGTSTPKKP	TKIASSSRRSTTKSP	9606	Homo sapiens	DCLK1	O15075.2	Serine/threonine-protein kinase DCLK1	7	[1, 3, 4, 8, 9, 12, 14]
HCoV-NL63	Nucleocapsid	15	KSPSSSGTSTPKKPN	KIASSSRRSTTKSPG	9606	Homo sapiens	DCLK1	O15075.2	Serine/threonine-protein kinase DCLK1	7	[2, 3, 7, 8, 11, 13, 15]
HCoV-NL63	Nucleocapsid	15	QAALFFDSEVSTDEV	EESLGFCSAVSTPEV	9606	Homo sapiens	SASH1	O94885.3	SAM and SH3 domain-containing protein 1	7	[1, 2, 3, 5, 7, 9, 13]
HCoV-NL63	Nucleocapsid	15	AALFFDSEVSTDEVG	ESLGFCSAVSTPEVE	9606	Homo sapiens	SASH1	O94885.3	SAM and SH3 domain-containing protein 1	7	[1, 2, 4, 6, 8, 12, 15]
HCoV-NL63	Nucleocapsid	15	ALFFDSEVSTDEVGD	SLGFCSAVSTPEVER	9606	Homo sapiens	SASH1	O94885.3	SAM and SH3 domain-containing protein 1	7	[1, 3, 5, 7, 11, 14, 15]
HCoV-NL63	Nucleocapsid	15	LFFDSEVSTDEVGDN	LGFCSAVSTPEVERK	9606	Homo sapiens	SASH1	O94885.3	SAM and SH3 domain-containing protein 1	7	[2, 4, 6, 10, 13, 14, 15]
HCoV-NL63	Nucleocapsid	15	FTKPSSIKEMQSQSS	FTSVGSITSGYSQSS	9606	Homo sapiens	NEFL	P07196.3	Neurofilament light polypeptide	7	[3, 4, 5, 8, 9, 10, 11]
HCoV-NL63	Nucleocapsid	15	PESKPLADDDSAIIE	LEEIPLDDDDLNTIE	9606	Homo sapiens	BCL2L14	Q9BZR8.1	Apoptosis facilitator Bcl-2-like protein 14	7	[1, 3, 4, 7, 11, 12, 13]
HCoV-NL63	Nucleocapsid	15	ESKPLADDDSAIIEI	EEIPLDDDDLNTIEF	9606	Homo sapiens	BCL2L14	Q9BZR8.1	Apoptosis facilitator Bcl-2-like protein 14	7	[2, 3, 6, 10, 11, 12, 15]
HCoV-OC43	Nucleocapsid	15	SFTPGKQSSSRASSG	STAPSSSSSSSSSSG	9606	Homo sapiens	SALL1	H3BSM9.1	Sal-like protein 1 (Fragment)	7	[2, 3, 5, 6, 7, 11, 12]
HCoV-OC43	Nucleocapsid	15	KQSSSRASSGNRSGN	KKSRLSSSSSNDSGN	9606	Homo sapiens	AHNAK	Q09666.2	Neuroblast differentiation-associated protein AHNAK	7	[2, 4, 5, 6, 7, 10, 12]
HCoV-OC43	Nucleocapsid	15	SSRASSGNRSGNGIL	SREESSGEGSGVEIL	9606	Homo sapiens	PITPNM1	O00562.4	Membrane-associated phosphatidylinositol transfer protein 1	7	[2, 3, 4, 8, 9, 12, 13]
HCoV-OC43	Nucleocapsid	15	RAQPKQTATSQQPSG	RAQPVQVAEGSEPDG	9606	Homo sapiens	GSN	A0A0A0MS51.1	Actin-depolymerizing factor	7	[5, 7, 9, 10, 11, 12, 14]
HCoV-OC43	Nucleocapsid	15	AQPKQTATSQQPSGG	DYPKQTQVSVLPEGG	9606	Homo sapiens	GSN	A0A0A0MS51.1	Actin-depolymerizing factor	7	[1, 2, 7, 8, 10, 11, 13]
HCoV-OC43	Nucleocapsid	15	QPKQTATSQQPSGGN	YPKQTQVSVLPEGGE	9606	Homo sapiens	GSN	A0A0A0MS51.1	Actin-depolymerizing factor	7	[1, 6, 7, 9, 10, 12, 15]
HCoV-OC43	Nucleocapsid	15	PKQTATSQQPSGGNV	PKQTQVSVLPEGGET	9606	Homo sapiens	GSN	A0A0A0MS51.1	Actin-depolymerizing factor	7	[5, 6, 8, 9, 11, 14, 15]
HCoV-OC43	Nucleocapsid	15	TQFQKGKEFEFVEGQ	SKFQKGKESKLVTNQ	9606	Homo sapiens	CENPJ	Q9HC77.2	Centromere protein J	7	[1, 2, 9, 10, 11, 13, 14]
HCoV-OC43	Nucleocapsid	15	QFQKGKEFEFVEGQG	KFQKGKESKLVTNQS	9606	Homo sapiens	CENPJ	Q9HC77.2	Centromere protein J	7	[1, 8, 9, 10, 12, 13, 15]
HCoV-OC43	Nucleocapsid	15	FQKGKEFEFVEGQGP	FQKGKESKLVTNQST	9606	Homo sapiens	CENPJ	Q9HC77.2	Centromere protein J	7	[7, 8, 9, 11, 12, 14, 15]
HCoV-OC43	Nucleocapsid	15	AKDQYGTDIDGVYWV	AVDKRGLDVDGIYRV	9606	Homo sapiens	ARHGAP9	R4GN15.2	Rho GTPase-activating protein 9	7	[2, 4, 5, 7, 9, 12, 14]
HCoV-OC43	Nucleocapsid	15	GTDIDGVYWVASNQA	GLDVDGIYRVSGNLA	9606	Homo sapiens	ARHGAP9	R4GN15.2	Rho GTPase-activating protein 9	7	[2, 4, 7, 9, 11, 12, 14]
HCoV-OC43	Nucleocapsid	15	DIDGVYWVASNQADV	DVDGIYRVSGNLAVV	9606	Homo sapiens	ARHGAP9	R4GN15.2	Rho GTPase-activating protein 9	7	[2, 5, 7, 9, 10, 12, 14]
HCoV-OC43	Nucleocapsid	15	ASNQADVNTPADIVD	LSFDDDKNTLADAVD	9606	Homo sapiens	TRRAP	H0Y4W2.2	Transformation/transcription domain-associated protein	7	[1, 3, 4, 5, 7, 10, 13]
HCoV-OC43	Nucleocapsid	15	SNQADVNTPADIVDR	SFDDDKNTLADAVDK	9606	Homo sapiens	TRRAP	H0Y4W2.2	Transformation/transcription domain-associated protein	7	[2, 3, 4, 6, 9, 12, 15]
HCoV-OC43	Nucleocapsid	15	PADIVDRDPSSDEAI	DLDLSDKDYSSDESI	9606	Homo sapiens	CENPJ	Q9HC77.2	Centromere protein J	7	[1, 2, 4, 5, 7, 9, 14]
HCoV-OC43	Nucleocapsid	15	ADIVDRDPSSDEAIP	LDLSDKDYSSDESIM	9606	Homo sapiens	CENPJ	Q9HC77.2	Centromere protein J	7	[1, 3, 4, 6, 8, 13, 15]
HCoV-OC43	Nucleocapsid	15	DIVDRDPSSDEAIPT	DLSDKDYSSDESIME	9606	Homo sapiens	CENPJ	Q9HC77.2	Centromere protein J	7	[2, 3, 5, 7, 12, 14, 15]
HCoV-OC43	Nucleocapsid	15	RFPPGTVLPQGYYIE	KKPPGTLLPSAHAIE	9606	Homo sapiens	ACAD10	Q6JQN1.1	Acyl-CoA dehydrogenase family member 10	7	[1, 2, 7, 10, 11, 12, 13]
HCoV-OC43	Nucleocapsid	15	FPPGTVLPQGYYIEG	KPPGTLLPSAHAIER	9606	Homo sapiens	ACAD10	Q6JQN1.1	Acyl-CoA dehydrogenase family member 10	7	[1, 6, 9, 10, 11, 12, 15]
HCoV-OC43	Nucleocapsid	15	PPGTVLPQGYYIEGS	PPGTLLPSAHAIERE	9606	Homo sapiens	ACAD10	Q6JQN1.1	Acyl-CoA dehydrogenase family member 10	7	[5, 8, 9, 10, 11, 14, 15]
HCoV-OC43	Nucleocapsid	15	IEGSGRSAPNSRSTS	AGGSGSRISVSRSTS	9606	Homo sapiens	KRT18	P05783.2	Keratin, type I cytoskeletal 18	7	[1, 2, 6, 7, 8, 9, 10]
HCoV-OC43	Nucleocapsid	15	EGSGRSAPNSRSTSR	GGSGSRISVSRSTSF	9606	Homo sapiens	KRT18	P05783.2	Keratin, type I cytoskeletal 18	7	[1, 5, 6, 7, 8, 9, 15]
HCoV-OC43	Nucleocapsid	15	GSGRSAPNSRSTSRT	GSGSRISVSRSTSFR	9606	Homo sapiens	KRT18	P05783.2	Keratin, type I cytoskeletal 18	7	[4, 5, 6, 7, 8, 14, 15]
HCoV-OC43	Nucleocapsid	15	GRSAPNSRSTSRTSS	SRSQSSSRSRSRSHS	9606	Homo sapiens	BCLAF1	Q9NYF8.2	Bcl-2-associated transcription factor 1	7	[1, 4, 5, 6, 10, 13, 14]
HCoV-OC43	Nucleocapsid	15	RSAPNSRSTSRTSSR	RSKSRSQSSSRSRSR	9606	Homo sapiens	BCLAF1	Q9NYF8.2	Bcl-2-associated transcription factor 1	7	[3, 4, 5, 7, 9, 12, 13]
HCoV-OC43	Nucleocapsid	15	RSAPNSRSTSRTSSR	RSASRERSLSPRSDR	9606	Homo sapiens	TJP1	Q07157.3	Tight junction protein ZO-1	7	[4, 5, 6, 9, 11, 12, 14]
HCoV-OC43	Nucleocapsid	15	RSAPNSRSTSRTSSR	VSSQRSRSRSRRSYR	9606	Homo sapiens	BCLAF1	Q9NYF8.2	Bcl-2-associated transcription factor 1	7	[1, 3, 4, 5, 9, 12, 14]
HCoV-OC43	Nucleocapsid	15	RSAPNSRSTSRTSSR	KKRYSSRSRSRTYSR	9606	Homo sapiens	BCLAF1	Q9NYF8.2	Bcl-2-associated transcription factor 1	7	[1, 2, 3, 4, 5, 9, 13]
HCoV-OC43	Nucleocapsid	15	RSAPNSRSTSRTSSR	RSSSSSASPSSPSSR	9606	Homo sapiens	BCLAF1	Q9NYF8.2	Bcl-2-associated transcription factor 1	7	[3, 4, 5, 7, 9, 11, 12]
HCoV-OC43	Nucleocapsid	15	RSAPNSRSTSRTSSR	RSQSSSRSRSRSHSR	9606	Homo sapiens	BCLAF1	Q9NYF8.2	Bcl-2-associated transcription factor 1	6	[3, 4, 5, 9, 12, 13]
HCoV-OC43	Nucleocapsid	15	RSAPNSRSTSRTSSR	RSYRSSRSPRSSSSR	9606	Homo sapiens	BCLAF1	Q9NYF8.2	Bcl-2-associated transcription factor 1	7	[3, 4, 5, 9, 10, 11, 12]
HCoV-OC43	Nucleocapsid	15	SAPNSRSTSRTSSRA	SQSSSRSRSRSHSRK	9606	Homo sapiens	BCLAF1	Q9NYF8.2	Bcl-2-associated transcription factor 1	7	[2, 3, 4, 8, 11, 12, 15]
HCoV-OC43	Nucleocapsid	15	SAPNSRSTSRTSSRA	SSQRSRSRSRRSYRS	9606	Homo sapiens	BCLAF1	Q9NYF8.2	Bcl-2-associated transcription factor 1	7	[2, 3, 4, 8, 11, 13, 15]
HCoV-OC43	Nucleocapsid	15	SAPNSRSTSRTSSRA	KRYSSRSRSRTYSRS	9606	Homo sapiens	BCLAF1	Q9NYF8.2	Bcl-2-associated transcription factor 1	7	[1, 2, 3, 4, 8, 12, 15]
HCoV-OC43	Nucleocapsid	15	APNSRSTSRTSSRAS	RYSSRSRSRTYSRSR	9606	Homo sapiens	BCLAF1	Q9NYF8.2	Bcl-2-associated transcription factor 1	7	[1, 2, 3, 7, 11, 14, 15]
HCoV-OC43	Nucleocapsid	15	APNSRSTSRTSSRAS	SQRSRSRSRRSYRSS	9606	Homo sapiens	BCLAF1	Q9NYF8.2	Bcl-2-associated transcription factor 1	7	[1, 2, 3, 7, 10, 12, 14]
HCoV-OC43	Nucleocapsid	15	PNSRSTSRTSSRASS	QRSRSRSRRSYRSSR	9606	Homo sapiens	BCLAF1	Q9NYF8.2	Bcl-2-associated transcription factor 1	7	[1, 2, 6, 9, 11, 13, 15]
HCoV-OC43	Nucleocapsid	15	PNSRSTSRTSSRASS	RSSRSPRSSSSRSSS	9606	Homo sapiens	BCLAF1	Q9NYF8.2	Bcl-2-associated transcription factor 1	7	[1, 2, 6, 7, 8, 9, 13]
HCoV-OC43	Nucleocapsid	15	PNSRSTSRTSSRASS	YSSRSRSRTYSRSRS	9606	Homo sapiens	BCLAF1	Q9NYF8.2	Bcl-2-associated transcription factor 1	6	[1, 2, 6, 10, 13, 14]
HCoV-OC43	Nucleocapsid	15	NSRSTSRTSSRASSA	SSRSRSRTYSRSRSR	9606	Homo sapiens	BCLAF1	Q9NYF8.2	Bcl-2-associated transcription factor 1	6	[1, 5, 9, 12, 13, 15]
HCoV-OC43	Nucleocapsid	15	NSRSTSRTSSRASSA	SSRSPRSSSSRSSSP	9606	Homo sapiens	BCLAF1	Q9NYF8.2	Bcl-2-associated transcription factor 1	7	[1, 5, 6, 7, 8, 12, 15]
HCoV-OC43	Nucleocapsid	15	NSRSTSRTSSRASSA	RSRSRSRRSYRSSRS	9606	Homo sapiens	BCLAF1	Q9NYF8.2	Bcl-2-associated transcription factor 1	7	[1, 5, 8, 10, 12, 14, 15]
HCoV-OC43	Nucleocapsid	15	SRSTSRTSSRASSAG	SRSRSRRSYRSSRSP	9606	Homo sapiens	BCLAF1	Q9NYF8.2	Bcl-2-associated transcription factor 1	7	[4, 7, 9, 11, 13, 14, 15]
HCoV-OC43	Nucleocapsid	15	SRSTSRTSSRASSAG	SRSRSRTYSRSRSRD	9606	Homo sapiens	BCLAF1	Q9NYF8.2	Bcl-2-associated transcription factor 1	6	[4, 8, 11, 12, 14, 15]
HCoV-OC43	Nucleocapsid	15	SRSTSRTSSRASSAG	SRSPRSSSSRSSSPY	9606	Homo sapiens	BCLAF1	Q9NYF8.2	Bcl-2-associated transcription factor 1	7	[4, 5, 6, 7, 11, 14, 15]
HCoV-OC43	Nucleocapsid	15	RSTSRTSSRASSAGS	RSRSRTYSRSRSRDR	9606	Homo sapiens	BCLAF1	Q9NYF8.2	Bcl-2-associated transcription factor 1	7	[3, 7, 10, 11, 13, 14, 15]
HCoV-OC43	Nucleocapsid	15	RSTSRTSSRASSAGS	RSLSPRSDRRSVASS	9606	Homo sapiens	TJP1	Q07157.3	Tight junction protein ZO-1	7	[3, 5, 6, 8, 10, 12, 14]
HCoV-OC43	Nucleocapsid	15	RSTSRTSSRASSAGS	RSPRSSSSRSSSPYS	9606	Homo sapiens	BCLAF1	Q9NYF8.2	Bcl-2-associated transcription factor 1	7	[3, 4, 5, 6, 10, 13, 14]
HCoV-OC43	Nucleocapsid	15	TSRTSSRASSAGSRS	RSRSRSRRSYRSSRS	9606	Homo sapiens	BCLAF1	Q9NYF8.2	Bcl-2-associated transcription factor 1	7	[1, 4, 5, 8, 10, 11, 12]
HCoV-OC43	Nucleocapsid	15	SRTSSRASSAGSRSR	SRSRSRRSYRSSRSP	9606	Homo sapiens	BCLAF1	Q9NYF8.2	Bcl-2-associated transcription factor 1	7	[3, 4, 7, 9, 10, 11, 15]
HCoV-OC43	Nucleocapsid	15	SRTSSRASSAGSRSR	SRSHSRKKRYSSRSR	9606	Homo sapiens	BCLAF1	Q9NYF8.2	Bcl-2-associated transcription factor 1	7	[3, 4, 7, 8, 9, 10, 11]
HCoV-OC43	Nucleocapsid	15	SSRASSAGSRSRANS	SRSQSSSRSRSRSHS	9606	Homo sapiens	BCLAF1	Q9NYF8.2	Bcl-2-associated transcription factor 1	7	[2, 3, 4, 7, 8, 13, 14]
HCoV-OC43	Nucleocapsid	15	ADQIASLVLAKLGKD	KQKWASRLLAKLRKD	9606	Homo sapiens	NFIX	Q14938.2	Nuclear factor 1 X-type	7	[1, 2, 3, 4, 7, 8, 13]
HCoV-OC43	Nucleocapsid	15	DQIASLVLAKLGKDA	QKWASRLLAKLRKDI	9606	Homo sapiens	NFIX	Q14938.2	Nuclear factor 1 X-type	7	[1, 2, 3, 6, 7, 12, 15]
HCoV-OC43	Nucleocapsid	15	QIASLVLAKLGKDAT	KWASRLLAKLRKDIR	9606	Homo sapiens	NFIX	Q14938.2	Nuclear factor 1 X-type	7	[1, 2, 5, 6, 11, 14, 15]
HCoV-OC43	Nucleocapsid	15	QIASLVLAKLGKDAT	EIASFDKAKLKKTET	9606	Homo sapiens	TMSB10	P63313.2	Thymosin beta-10	7	[1, 5, 6, 7, 11, 13, 14]
HCoV-OC43	Nucleocapsid	15	IASLVLAKLGKDATK	IASFDKAKLKKTETQ	9606	Homo sapiens	TMSB10	P63313.2	Thymosin beta-10	7	[4, 5, 6, 10, 12, 13, 15]
HCoV-OC43	Nucleocapsid	15	IASLVLAKLGKDATK	WASRLLAKLRKDIRP	9606	Homo sapiens	NFIX	Q14938.2	Nuclear factor 1 X-type	7	[1, 4, 5, 10, 13, 14, 15]
HCoV-OC43	Nucleocapsid	15	ASLVLAKLGKDATKP	ASRLLAKLRKDIRPE	9606	Homo sapiens	NFIX	Q14938.2	Nuclear factor 1 X-type	7	[3, 4, 9, 12, 13, 14, 15]
HCoV-OC43	Nucleocapsid	15	KEVRQKILNKPRQKR	KEVCFTIENKTPQGR	9606	Homo sapiens	SND1	Q7KZF4.1	Staphylococcal nuclease domain-containing protein 1	7	[4, 5, 6, 8, 11, 12, 14]
HCoV-OC43	Nucleocapsid	15	LAELAPTAGAFFFGS	GEELAQLAGVPFLGS	9606	Homo sapiens	NUBP2	H3BQR2.1	Cytosolic Fe-S cluster assembly factor NUBP2	7	[1, 2, 6, 7, 10, 11, 13]
HCoV-OC43	Nucleocapsid	15	AELAPTAGAFFFGSR	EELAQLAGVPFLGSV	9606	Homo sapiens	NUBP2	H3BQR2.1	Cytosolic Fe-S cluster assembly factor NUBP2	7	[1, 5, 6, 9, 10, 12, 15]
HCoV-OC43	Nucleocapsid	15	ELAPTAGAFFFGSRL	ELAQLAGVPFLGSVP	9606	Homo sapiens	NUBP2	H3BQR2.1	Cytosolic Fe-S cluster assembly factor NUBP2	7	[4, 5, 8, 9, 11, 14, 15]
HCoV-OC43	Nucleocapsid	15	LELAKVQNLSGNPDE	LTLRKLQELSSKADE	9606	Homo sapiens	FASN	P49327.3	Fatty acid synthase	7	[2, 4, 6, 8, 11, 12, 13]
HCoV-OC43	Nucleocapsid	15	FETIMKVLNENLNAY	QLTAMKVLQRNCAAY	9606	Homo sapiens	MYH9	P35579.4	Myosin-9	7	[1, 2, 4, 9, 10, 12, 13]
HCoV-OC43	Nucleocapsid	15	ETIMKVLNENLNAYQ	LTAMKVLQRNCAAYL	9606	Homo sapiens	MYH9	P35579.4	Myosin-9	7	[1, 3, 8, 9, 11, 12, 15]
HCoV-OC43	Nucleocapsid	15	TIMKVLNENLNAYQQ	TAMKVLQRNCAAYLK	9606	Homo sapiens	MYH9	P35579.4	Myosin-9	7	[2, 7, 8, 10, 11, 14, 15]
HCoV-OC43	Nucleocapsid	15	QQNKSRELTAEDISL	LVNSSRILIWEDGSL	9606	Homo sapiens	CNTN1	Q12860.1	Contactin-1	7	[1, 2, 4, 7, 9, 10, 13]
HCoV-OC43	Nucleocapsid	15	QNKSRELTAEDISLL	VNSSRILIWEDGSLE	9606	Homo sapiens	CNTN1	Q12860.1	Contactin-1	7	[1, 3, 6, 8, 9, 12, 15]
HCoV-OC43	Nucleocapsid	15	NKSRELTAEDISLLK	NSSRILIWEDGSLEI	9606	Homo sapiens	CNTN1	Q12860.1	Contactin-1	7	[2, 5, 7, 8, 11, 14, 15]
HCoV-HKU1	Nucleocapsid	15	SYTPGHYAGSRSSSG	SKERGDSKGSRESSG	9606	Homo sapiens	BCLAF1	Q9NYF8.2	Bcl-2-associated transcription factor 1	7	[2, 3, 4, 6, 7, 8, 12]
HCoV-HKU1	Nucleocapsid	15	TPGHYAGSRSSSGNR	ERGDSKGSRESSGSR	9606	Homo sapiens	BCLAF1	Q9NYF8.2	Bcl-2-associated transcription factor 1	7	[1, 2, 4, 5, 6, 10, 14]
HCoV-HKU1	Nucleocapsid	15	PGHYAGSRSSSGNRS	RGDSKGSRESSGSRK	9606	Homo sapiens	BCLAF1	Q9NYF8.2	Bcl-2-associated transcription factor 1	7	[1, 3, 4, 5, 9, 13, 15]
HCoV-HKU1	Nucleocapsid	15	GHYAGSRSSSGNRSG	GDSKGSRESSGSRKQ	9606	Homo sapiens	BCLAF1	Q9NYF8.2	Bcl-2-associated transcription factor 1	7	[2, 3, 4, 8, 12, 14, 15]
HCoV-HKU1	Nucleocapsid	15	NRSGILKKTSWADQS	RRSGKLKDLSRFDAS	9606	Homo sapiens	FASN	P49327.3	Fatty acid synthase	7	[1, 5, 8, 9, 11, 12, 14]
HCoV-HKU1	Nucleocapsid	15	RSGILKKTSWADQSE	RSGKLKDLSRFDASF	9606	Homo sapiens	FASN	P49327.3	Fatty acid synthase	7	[4, 7, 8, 10, 11, 13, 15]
HCoV-HKU1	Nucleocapsid	15	TQPKFTVSTQPQGNT	KVPKFGVSTGREGQT	9606	Homo sapiens	AHNAK	Q09666.2	Neuroblast differentiation-associated protein AHNAK	7	[1, 2, 6, 10, 11, 12, 14]
HCoV-HKU1	Nucleocapsid	15	QPKFTVSTQPQGNTI	VPKFGVSTGREGQTP	9606	Homo sapiens	AHNAK	Q09666.2	Neuroblast differentiation-associated protein AHNAK	7	[1, 5, 9, 10, 11, 13, 15]
HCoV-HKU1	Nucleocapsid	15	PKFTVSTQPQGNTIP	PKFGVSTGREGQTPK	9606	Homo sapiens	AHNAK	Q09666.2	Neuroblast differentiation-associated protein AHNAK	7	[4, 8, 9, 10, 12, 14, 15]
HCoV-HKU1	Nucleocapsid	15	YSWFSGITQFQKGRD	YFTFSGICQYLLARD	9606	Homo sapiens	VWF	P04275.4	von Willebrand factor	7	[2, 3, 8, 10, 11, 12, 13]
HCoV-HKU1	Nucleocapsid	15	ANHQADTSTPSDVSS	DPHLETTSTISTVSS	9606	Homo sapiens	SHANK3	A0A0U1RQS4.2	SH3 and multiple ankyrin repeat domains protein 3	7	[1, 2, 4, 5, 6, 10, 12]
HCoV-HKU1	Nucleocapsid	15	NHQADTSTPSDVSSR	PHLETTSTISTVSSM	9606	Homo sapiens	SHANK3	A0A0U1RQS4.2	SH3 and multiple ankyrin repeat domains protein 3	7	[1, 3, 4, 5, 9, 11, 15]
HCoV-HKU1	Nucleocapsid	15	HQADTSTPSDVSSRD	HLETTSTISTVSSMS	9606	Homo sapiens	SHANK3	A0A0U1RQS4.2	SH3 and multiple ankyrin repeat domains protein 3	7	[2, 3, 4, 8, 10, 14, 15]
HCoV-HKU1	Nucleocapsid	15	EGSGRSASNSRPGSR	RSSSSSASPSSPSSR	9606	Homo sapiens	BCLAF1	Q9NYF8.2	Bcl-2-associated transcription factor 1	7	[1, 2, 4, 5, 9, 11, 13]
HCoV-HKU1	Nucleocapsid	15	GSGRSASNSRPGSRS	SSQRSRSRSRRSYRS	9606	Homo sapiens	BCLAF1	Q9NYF8.2	Bcl-2-associated transcription factor 1	7	[1, 3, 6, 8, 11, 12, 13]
HCoV-HKU1	Nucleocapsid	15	GSGRSASNSRPGSRS	SKSRSQSSSRSRSRS	9606	Homo sapiens	BCLAF1	Q9NYF8.2	Bcl-2-associated transcription factor 1	7	[1, 2, 3, 6, 8, 11, 12]
HCoV-HKU1	Nucleocapsid	15	GSGRSASNSRPGSRS	SSSSSASPSSPSSRE	9606	Homo sapiens	BCLAF1	Q9NYF8.2	Bcl-2-associated transcription factor 1	7	[1, 3, 4, 8, 10, 12, 15]
HCoV-HKU1	Nucleocapsid	15	GSGRSASNSRPGSRS	HSSRSKSRSQSSSRS	9606	Homo sapiens	BCLAF1	Q9NYF8.2	Bcl-2-associated transcription factor 1	7	[1, 3, 6, 8, 10, 11, 12]
HCoV-HKU1	Nucleocapsid	15	SGRSASNSRPGSRSQ	SSSSASPSSPSSREE	9606	Homo sapiens	BCLAF1	Q9NYF8.2	Bcl-2-associated transcription factor 1	7	[2, 3, 7, 9, 11, 14, 15]
HCoV-HKU1	Nucleocapsid	15	SGRSASNSRPGSRSQ	SSRSKSRSQSSSRSR	9606	Homo sapiens	BCLAF1	Q9NYF8.2	Bcl-2-associated transcription factor 1	7	[2, 5, 7, 9, 10, 11, 15]
HCoV-HKU1	Nucleocapsid	15	SGRSASNSRPGSRSQ	KSRSQSSSRSRSRSH	9606	Homo sapiens	BCLAF1	Q9NYF8.2	Bcl-2-associated transcription factor 1	7	[1, 2, 5, 7, 10, 11, 15]
HCoV-HKU1	Nucleocapsid	15	SGRSASNSRPGSRSQ	SQRSRSRSRRSYRSS	9606	Homo sapiens	BCLAF1	Q9NYF8.2	Bcl-2-associated transcription factor 1	7	[2, 5, 7, 10, 11, 12, 15]
HCoV-HKU1	Nucleocapsid	15	GRSASNSRPGSRSQS	SRSKSRSQSSSRSRS	9606	Homo sapiens	BCLAF1	Q9NYF8.2	Bcl-2-associated transcription factor 1	7	[1, 4, 6, 8, 9, 10, 14]
HCoV-HKU1	Nucleocapsid	15	GRSASNSRPGSRSQS	YSSRSRSRTYSRSRS	9606	Homo sapiens	BCLAF1	Q9NYF8.2	Bcl-2-associated transcription factor 1	7	[1, 2, 4, 6, 9, 10, 14]
HCoV-HKU1	Nucleocapsid	15	GRSASNSRPGSRSQS	SRSQSSSRSRSRSHS	9606	Homo sapiens	BCLAF1	Q9NYF8.2	Bcl-2-associated transcription factor 1	6	[1, 4, 6, 9, 10, 14]
HCoV-HKU1	Nucleocapsid	15	RSASNSRPGSRSQSR	RSKSRSQSSSRSRSR	9606	Homo sapiens	BCLAF1	Q9NYF8.2	Bcl-2-associated transcription factor 1	6	[3, 5, 7, 8, 9, 13]
HCoV-HKU1	Nucleocapsid	15	RSASNSRPGSRSQSR	SSRSRSRTYSRSRSR	9606	Homo sapiens	BCLAF1	Q9NYF8.2	Bcl-2-associated transcription factor 1	6	[1, 3, 5, 8, 9, 13]
HCoV-HKU1	Nucleocapsid	15	RSASNSRPGSRSQSR	SSRSKSRSQSSSRSR	9606	Homo sapiens	BCLAF1	Q9NYF8.2	Bcl-2-associated transcription factor 1	7	[1, 3, 5, 8, 9, 11, 13]
HCoV-HKU1	Nucleocapsid	15	RSASNSRPGSRSQSR	RSQSSSRSRSRSHSR	9606	Homo sapiens	BCLAF1	Q9NYF8.2	Bcl-2-associated transcription factor 1	5	[3, 5, 8, 9, 13]
HCoV-HKU1	Nucleocapsid	15	SASNSRPGSRSQSRG	SRSKSRSQSSSRSRS	9606	Homo sapiens	BCLAF1	Q9NYF8.2	Bcl-2-associated transcription factor 1	7	[2, 4, 7, 8, 10, 12, 15]
HCoV-HKU1	Nucleocapsid	15	SASNSRPGSRSQSRG	SRSRSRTYSRSRSRD	9606	Homo sapiens	BCLAF1	Q9NYF8.2	Bcl-2-associated transcription factor 1	6	[2, 4, 7, 8, 12, 15]
HCoV-HKU1	Nucleocapsid	15	SASNSRPGSRSQSRG	SKSRSQSSSRSRSRS	9606	Homo sapiens	BCLAF1	Q9NYF8.2	Bcl-2-associated transcription factor 1	7	[2, 4, 6, 7, 8, 12, 15]
HCoV-HKU1	Nucleocapsid	15	SASNSRPGSRSQSRG	SQSSSRSRSRSHSRK	9606	Homo sapiens	BCLAF1	Q9NYF8.2	Bcl-2-associated transcription factor 1	6	[2, 4, 7, 8, 12, 15]
HCoV-HKU1	Nucleocapsid	15	ASNSRPGSRSQSRGP	RSRSRTYSRSRSRDR	9606	Homo sapiens	BCLAF1	Q9NYF8.2	Bcl-2-associated transcription factor 1	7	[1, 3, 6, 7, 11, 14, 15]
HCoV-HKU1	Nucleocapsid	15	ASNSRPGSRSQSRGP	RSHDRPPRRSRSRSP	9606	Homo sapiens	TJP1	Q07157.3	Tight junction protein ZO-1	7	[1, 3, 4, 7, 8, 11, 14]
HCoV-HKU1	Nucleocapsid	15	ASNSRPGSRSQSRGP	QSSSRSRSRSHSRKK	9606	Homo sapiens	BCLAF1	Q9NYF8.2	Bcl-2-associated transcription factor 1	7	[1, 3, 6, 7, 11, 14, 15]
HCoV-HKU1	Nucleocapsid	15	SNSRPGSRSQSRGPN	SSSRSRSRSHSRKKR	9606	Homo sapiens	BCLAF1	Q9NYF8.2	Bcl-2-associated transcription factor 1	7	[2, 5, 6, 10, 13, 14, 15]
HCoV-HKU1	Nucleocapsid	15	SNSRPGSRSQSRGPN	SRSRTYSRSRSRDRM	9606	Homo sapiens	BCLAF1	Q9NYF8.2	Bcl-2-associated transcription factor 1	7	[2, 5, 6, 10, 13, 14, 15]
HCoV-HKU1	Nucleocapsid	15	SNSRPGSRSQSRGPN	SHDRPPRRSRSRSPD	9606	Homo sapiens	TJP1	Q07157.3	Tight junction protein ZO-1	7	[2, 3, 6, 7, 10, 13, 15]
HCoV-HKU1	Nucleocapsid	15	SRPGSRSQSRGPNNR	DRPPRRSRSRSPDQR	9606	Homo sapiens	TJP1	Q07157.3	Tight junction protein ZO-1	7	[1, 4, 5, 8, 11, 13, 14]
HCoV-HKU1	Nucleocapsid	15	RPGSRSQSRGPNNRS	RPPRRSRSRSPDQRS	9606	Homo sapiens	TJP1	Q07157.3	Tight junction protein ZO-1	6	[3, 4, 7, 10, 12, 13]
HCoV-HKU1	Nucleocapsid	15	PGSRSQSRGPNNRSL	PPRRSRSRSPDQRSE	9606	Homo sapiens	TJP1	Q07157.3	Tight junction protein ZO-1	7	[2, 3, 6, 9, 11, 12, 15]
HCoV-HKU1	Nucleocapsid	15	GSRSQSRGPNNRSLS	RGRSRSRSPKRRSVS	9606	Homo sapiens	BCLAF1	Q9NYF8.2	Bcl-2-associated transcription factor 1	7	[1, 2, 5, 8, 10, 11, 14]
HCoV-HKU1	Nucleocapsid	15	SRSQSRGPNNRSLSR	GRSRSRSPKRRSVSS	9606	Homo sapiens	BCLAF1	Q9NYF8.2	Bcl-2-associated transcription factor 1	7	[1, 4, 7, 9, 10, 13, 15]
HCoV-HKU1	Nucleocapsid	15	SRSQSRGPNNRSLSR	SRSHSRKKRYSSRSR	9606	Homo sapiens	BCLAF1	Q9NYF8.2	Bcl-2-associated transcription factor 1	7	[4, 7, 8, 9, 10, 11, 13]
HCoV-HKU1	Nucleocapsid	15	SRSQSRGPNNRSLSR	GRSNSRSHSSRSKSR	9606	Homo sapiens	BCLAF1	Q9NYF8.2	Bcl-2-associated transcription factor 1	7	[1, 4, 7, 8, 9, 10, 13]
HCoV-HKU1	Nucleocapsid	15	RSQSRGPNNRSLSRS	RSRSRSPKRRSVSSQ	9606	Homo sapiens	BCLAF1	Q9NYF8.2	Bcl-2-associated transcription factor 1	7	[3, 6, 8, 9, 12, 14, 15]
HCoV-HKU1	Nucleocapsid	15	RSQSRGPNNRSLSRS	RSNSRSHSSRSKSRS	9606	Homo sapiens	BCLAF1	Q9NYF8.2	Bcl-2-associated transcription factor 1	6	[3, 6, 7, 8, 9, 12]
HCoV-HKU1	Nucleocapsid	15	RSQSRGPNNRSLSRS	RSHSRKKRYSSRSRS	9606	Homo sapiens	BCLAF1	Q9NYF8.2	Bcl-2-associated transcription factor 1	7	[3, 6, 7, 8, 9, 10, 12]
HCoV-HKU1	Nucleocapsid	15	SQSRGPNNRSLSRSN	SNSRSHSSRSKSRSQ	9606	Homo sapiens	BCLAF1	Q9NYF8.2	Bcl-2-associated transcription factor 1	7	[2, 5, 6, 7, 8, 11, 15]
HCoV-HKU1	Nucleocapsid	15	QSRGPNNRSLSRSNS	NSRSHSSRSKSRSQS	9606	Homo sapiens	BCLAF1	Q9NYF8.2	Bcl-2-associated transcription factor 1	7	[1, 4, 5, 6, 7, 10, 14]
HCoV-HKU1	Nucleocapsid	15	SRGPNNRSLSRSNSN	SRSHSSRSKSRSQSS	9606	Homo sapiens	BCLAF1	Q9NYF8.2	Bcl-2-associated transcription factor 1	7	[3, 4, 5, 6, 9, 13, 15]
HCoV-HKU1	Nucleocapsid	15	RSLSRSNSNFRHSDS	RSNSRSHSSRSKSRS	9606	Homo sapiens	BCLAF1	Q9NYF8.2	Bcl-2-associated transcription factor 1	7	[3, 7, 9, 10, 11, 12, 14]
HCoV-HKU1	Nucleocapsid	15	RSLSRSNSNFRHSDS	RGRSRSRSPKRRSVS	9606	Homo sapiens	BCLAF1	Q9NYF8.2	Bcl-2-associated transcription factor 1	7	[2, 3, 7, 9, 10, 12, 14]
HCoV-HKU1	Nucleocapsid	15	RSLSRSNSNFRHSDS	RSRSRSRRSYRSSRS	9606	Homo sapiens	BCLAF1	Q9NYF8.2	Bcl-2-associated transcription factor 1	7	[3, 7, 8, 9, 10, 12, 14]
HCoV-HKU1	Nucleocapsid	15	DEIANLVLAKLGKDS	EDAANRKLAKLYKVS	9606	Homo sapiens	GSN	A0A0A0MS51.1	Actin-depolymerizing factor	7	[1, 2, 3, 6, 7, 12, 14]
HCoV-HKU1	Nucleocapsid	15	EIANLVLAKLGKDSK	DAANRKLAKLYKVSN	9606	Homo sapiens	GSN	A0A0A0MS51.1	Actin-depolymerizing factor	7	[1, 2, 5, 6, 11, 13, 15]
HCoV-HKU1	Nucleocapsid	15	IANLVLAKLGKDSKP	WASRLLAKLRKDIRP	9606	Homo sapiens	NFIX	Q14938.2	Nuclear factor 1 X-type	7	[1, 3, 4, 5, 10, 13, 14]
HCoV-HKU1	Nucleocapsid	15	IANLVLAKLGKDSKP	AANRKLAKLYKVSNG	9606	Homo sapiens	GSN	A0A0A0MS51.1	Actin-depolymerizing factor	7	[1, 4, 5, 10, 12, 14, 15]
HCoV-HKU1	Nucleocapsid	15	ANLVLAKLGKDSKPQ	ANRKLAKLYKVSNGA	9606	Homo sapiens	GSN	A0A0A0MS51.1	Actin-depolymerizing factor	7	[3, 4, 9, 11, 13, 14, 15]
HCoV-HKU1	Nucleocapsid	15	ANLVLAKLGKDSKPQ	ASRLLAKLRKDIRPE	9606	Homo sapiens	NFIX	Q14938.2	Nuclear factor 1 X-type	7	[2, 3, 4, 9, 12, 13, 15]
HCoV-HKU1	Nucleocapsid	15	PTPGAFFFGSKLDLV	KVSGFFLFGSPLGLV	9606	Homo sapiens	PITPNM1	O00562.4	Membrane-associated phosphatidylinositol transfer protein 1	7	[1, 2, 3, 5, 7, 11, 13]
HCoV-HKU1	Nucleocapsid	15	TPGAFFFGSKLDLVK	VSGFFLFGSPLGLVL	9606	Homo sapiens	PITPNM1	O00562.4	Membrane-associated phosphatidylinositol transfer protein 1	7	[1, 2, 4, 6, 10, 12, 15]
HCoV-HKU1	Nucleocapsid	15	PGAFFFGSKLDLVKR	SGFFLFGSPLGLVLA	9606	Homo sapiens	PITPNM1	O00562.4	Membrane-associated phosphatidylinositol transfer protein 1	7	[1, 3, 5, 9, 11, 14, 15]
HCoV-HKU1	Nucleocapsid	15	GAFFFGSKLDLVKRD	GFFLFGSPLGLVLAL	9606	Homo sapiens	PITPNM1	O00562.4	Membrane-associated phosphatidylinositol transfer protein 1	7	[2, 4, 8, 10, 13, 14, 15]
HCoV-HKU1	Nucleocapsid	15	LDLVKRDSEADSPVK	LGLTERDVELLYPVK	9606	Homo sapiens	EPHX1	P07099.1	Epoxide hydrolase 1	7	[2, 4, 5, 8, 10, 11, 12]
HCoV-HKU1	Nucleocapsid	15	LVKRDSEADSPVKDV	KSIDDSEMESPVDDV	9606	Homo sapiens	NFIX	Q14938.2	Nuclear factor 1 X-type	7	[1, 2, 3, 4, 8, 9, 13]
HCoV-HKU1	Nucleocapsid	15	VKRDSEADSPVKDVF	SIDDSEMESPVDDVF	9606	Homo sapiens	NFIX	Q14938.2	Nuclear factor 1 X-type	6	[1, 2, 3, 7, 8, 12]
HCoV-HKU1	Nucleocapsid	15	KRDSEADSPVKDVFE	IDDSEMESPVDDVFY	9606	Homo sapiens	NFIX	Q14938.2	Nuclear factor 1 X-type	6	[1, 2, 6, 7, 11, 15]
HCoV-HKU1	Nucleocapsid	15	RDSEADSPVKDVFEL	DDSEMESPVDDVFYP	9606	Homo sapiens	NFIX	Q14938.2	Nuclear factor 1 X-type	6	[1, 5, 6, 10, 14, 15]
HCoV-HKU1	Nucleocapsid	15	DSEADSPVKDVFELH	DSEMESPVDDVFYPG	9606	Homo sapiens	NFIX	Q14938.2	Nuclear factor 1 X-type	6	[4, 5, 9, 13, 14, 15]
HCoV-HKU1	Nucleocapsid	15	SEADSPVKDVFELHY	SEMESPVDDVFYPGT	9606	Homo sapiens	NFIX	Q14938.2	Nuclear factor 1 X-type	7	[3, 4, 8, 12, 13, 14, 15]
HCoV-HKU1	Nucleocapsid	15	DSTLPGFETIMKVLE	DVTLPRVEGKVKVPE	9606	Homo sapiens	AHNAK	Q09666.2	Neuroblast differentiation-associated protein AHNAK	7	[2, 6, 7, 9, 10, 11, 14]
HCoV-HKU1	Nucleocapsid	15	FETIMKVLEENLNAY	QLTAMKVLQRNCAAY	9606	Homo sapiens	MYH9	P35579.4	Myosin-9	7	[1, 2, 4, 9, 10, 12, 13]
HCoV-HKU1	Nucleocapsid	15	ETIMKVLEENLNAYV	LTAMKVLQRNCAAYL	9606	Homo sapiens	MYH9	P35579.4	Myosin-9	7	[1, 3, 8, 9, 11, 12, 15]
HCoV-HKU1	Nucleocapsid	15	TIMKVLEENLNAYVN	TAMKVLQRNCAAYLK	9606	Homo sapiens	MYH9	P35579.4	Myosin-9	7	[2, 7, 8, 10, 11, 14, 15]
HCoV-HKU1	Nucleocapsid	15	NQNTDSDSLSSKPQR	NIVTDSSSLSAEAIR	9606	Homo sapiens	SPTBN1	Q01082.2	Spectrin beta chain, non-erythrocytic 1	7	[2, 3, 7, 11, 12, 13, 14]
HCoV-HKU1	Nucleocapsid	15	NTDSDSLSSKPQRKR	VTDSSSLSAEAIRQR	9606	Homo sapiens	SPTBN1	Q01082.2	Spectrin beta chain, non-erythrocytic 1	7	[1, 5, 9, 10, 11, 12, 14]
HCoV-HKU1	Nucleocapsid	15	TDSDSLSSKPQRKRG	TDSSSLSAEAIRQRL	9606	Homo sapiens	SPTBN1	Q01082.2	Spectrin beta chain, non-erythrocytic 1	7	[4, 8, 9, 10, 11, 13, 15]
HCoV-HKU1	Nucleocapsid	15	DSDSLSSKPQRKRGV	DSDYGSSKKKNKKMV	9606	Homo sapiens	NUCKS1	Q9H1E3.1	Nuclear ubiquitous casein and cyclin-dependent kinase substrate 1	7	[4, 5, 9, 10, 11, 13, 14]
HCoV-HKU1	Nucleocapsid	15	SDSLSSKPQRKRGVK	SDYGSSKKKNKKMVK	9606	Homo sapiens	NUCKS1	Q9H1E3.1	Nuclear ubiquitous casein and cyclin-dependent kinase substrate 1	7	[3, 4, 8, 9, 10, 12, 13]
HCoV-HKU1	Nucleocapsid	15	SLSSKPQRKRGVKQL	SLASQSASISGVKQL	9606	Homo sapiens	SALL1	H3BSM9.1	Sal-like protein 1 (Fragment)	7	[3, 5, 6, 7, 8, 9, 10]
HCoV-HKU1	Nucleocapsid	15	LSSKPQRKRGVKQLP	LASQSASISGVKQLP	9606	Homo sapiens	SALL1	H3BSM9.1	Sal-like protein 1 (Fragment)	7	[2, 4, 5, 6, 7, 8, 9]
HCoV-HKU1	Nucleocapsid	15	SSKPQRKRGVKQLPE	FSKPKGKGGVTGSPE	9606	Homo sapiens	AHNAK	Q09666.2	Neuroblast differentiation-associated protein AHNAK	7	[1, 5, 6, 8, 11, 12, 13]
HCoV-HKU1	Nucleocapsid	15	SKPQRKRGVKQLPEQ	SKPKGKGGVTGSPEA	9606	Homo sapiens	AHNAK	Q09666.2	Neuroblast differentiation-associated protein AHNAK	7	[4, 5, 7, 10, 11, 12, 15]
HCoV-HKU1	Nucleocapsid	15	SNDFTPEDHSLLATL	SNMGHPEPASGLAAL	9606	Homo sapiens	FASN	P49327.3	Fatty acid synthase	7	[3, 4, 5, 8, 9, 11, 14]
HCoV-HKU1	Nucleocapsid	15	DFTPEDHSLLATLDD	ASLTKDCSLLATGDD	9606	Homo sapiens	EML6	Q6ZMW3.2	Echinoderm microtubule-associated protein-like 6	7	[1, 2, 3, 4, 5, 7, 13]
HCoV-HKU1	Nucleocapsid	15	FTPEDHSLLATLDDP	SLTKDCSLLATGDDF	9606	Homo sapiens	EML6	Q6ZMW3.2	Echinoderm microtubule-associated protein-like 6	7	[1, 2, 3, 4, 6, 12, 15]
HCoV-HKU1	Nucleocapsid	15	TPEDHSLLATLDDPY	LTKDCSLLATGDDFG	9606	Homo sapiens	EML6	Q6ZMW3.2	Echinoderm microtubule-associated protein-like 6	7	[1, 2, 3, 5, 11, 14, 15]
HCoV-HKU1	Nucleocapsid	15	PEDHSLLATLDDPYV	TKDCSLLATGDDFGF	9606	Homo sapiens	EML6	Q6ZMW3.2	Echinoderm microtubule-associated protein-like 6	7	[1, 2, 4, 10, 13, 14, 15]
HCoV-HKU1	Nucleocapsid	15	EDHSLLATLDDPYVE	KDCSLLATGDDFGFV	9606	Homo sapiens	EML6	Q6ZMW3.2	Echinoderm microtubule-associated protein-like 6	7	[1, 3, 9, 12, 13, 14, 15]
HCoV-HKU1	Nucleocapsid	15	DHSLLATLDDPYVED	DCSLLATGDDFGFVK	9606	Homo sapiens	EML6	Q6ZMW3.2	Echinoderm microtubule-associated protein-like 6	7	[2, 8, 11, 12, 13, 14, 15]
SARS-CoV-2	Replicase polyprotein 1ab	15	LVEVEKGVLPQLEQP	LPYVEKQASRDLEQP	9606	Homo sapiens	TJP1	Q07157.3	Tight junction protein ZO-1
SARS-CoV-2	Replicase polyprotein 1ab	15	GRSGETLGVLVPHVG	GRSEGALQVLDGEVG	9606	Homo sapiens	KANK3	Q6NY19.2	KN motif and ankyrin repeat domain-containing protein 3
SARS-CoV-2	Replicase polyprotein 1ab	15	LECIKDLLARAGKAS	IELGKSLLARKHYAS	9606	Homo sapiens	SPTBN1	Q01082.2	Spectrin beta chain, non-erythrocytic 1
SARS-CoV-2	Replicase polyprotein 1ab	15	ECIKDLLARAGKASC	ELGKSLLARKHYASE	9606	Homo sapiens	SPTBN1	Q01082.2	Spectrin beta chain, non-erythrocytic 1
SARS-CoV-2	Replicase polyprotein 1ab	15	KDLLARAGKASCTLS	KDSKARTKSGSVTLS	9606	Homo sapiens	CENPJ	Q9HC77.2	Centromere protein J
SARS-CoV-2	Replicase polyprotein 1ab	15	DLLARAGKASCTLSE	DLGKRPTKDSYTLTE	9606	Homo sapiens	MAG	P20916.1	Myelin-associated glycoprotein
SARS-CoV-2	Replicase polyprotein 1ab	15	LLARAGKASCTLSEQ	LGAVTVKASYRASEQ	9606	Homo sapiens	UNC13D	Q70J99.1	Protein unc-13 homolog D
SARS-CoV-2	Replicase polyprotein 1ab	15	RAGKASCTLSEQLDF	DAGPASLKKSGKLDF	9606	Homo sapiens	NFIX	Q14938.2	Nuclear factor 1 X-type
SARS-CoV-2	Replicase polyprotein 1ab	15	AGKASCTLSEQLDFI	AGPASLKKSGKLDFC	9606	Homo sapiens	NFIX	Q14938.2	Nuclear factor 1 X-type
SARS-CoV-2	Replicase polyprotein 1ab	15	EVGPEHSLAEYHNES	SVGPLHSDLEYTVTS	9606	Homo sapiens	NOMO3	J3KN36.1	Nodal modulator 3
SARS-CoV-2	Replicase polyprotein 1ab	15	VGPEHSLAEYHNESG	VGPLHSDLEYTVTSQ	9606	Homo sapiens	NOMO3	J3KN36.1	Nodal modulator 3
SARS-CoV-2	Replicase polyprotein 1ab	15	GDFKLNEEIAIILAS	GDFSLSEAVKSTLAS	9606	Homo sapiens	THNSL2	Q86YJ6.3	Threonine synthase-like 2
SARS-CoV-2	Replicase polyprotein 1ab	15	EEIAIILASFSASTS	AGLAQSLASQSASIS	9606	Homo sapiens	SALL1	H3BSM9.1	Sal-like protein 1 (Fragment)
SARS-CoV-2	Replicase polyprotein 1ab	15	EIAIILASFSASTSA	GLAQSLASQSASISG	9606	Homo sapiens	SALL1	H3BSM9.1	Sal-like protein 1 (Fragment)
SARS-CoV-2	Replicase polyprotein 1ab	15	IAIILASFSASTSAF	LAQSLASQSASISGV	9606	Homo sapiens	SALL1	H3BSM9.1	Sal-like protein 1 (Fragment)
SARS-CoV-2	Replicase polyprotein 1ab	15	AIILASFSASTSAFV	AQSLASQSASISGVK	9606	Homo sapiens	SALL1	H3BSM9.1	Sal-like protein 1 (Fragment)
SARS-CoV-2	Replicase polyprotein 1ab	15	VKGLDYKAFKQIVES	FLPLDRKQFDVIVES	9606	Homo sapiens	ACAD10	Q6JQN1.1	Acyl-CoA dehydrogenase family member 10
SARS-CoV-2	Replicase polyprotein 1ab	15	KGLDYKAFKQIVESC	LPLDRKQFDVIVESC	9606	Homo sapiens	ACAD10	Q6JQN1.1	Acyl-CoA dehydrogenase family member 10
SARS-CoV-2	Replicase polyprotein 1ab	15	GLDYKAFKQIVESCG	PLDRKQFDVIVESCM	9606	Homo sapiens	ACAD10	Q6JQN1.1	Acyl-CoA dehydrogenase family member 10
SARS-CoV-2	Replicase polyprotein 1ab	15	LDYKAFKQIVESCGN	LDRKQFDVIVESCME	9606	Homo sapiens	ACAD10	Q6JQN1.1	Acyl-CoA dehydrogenase family member 10
SARS-CoV-2	Replicase polyprotein 1ab	15	DYKAFKQIVESCGNF	DRKQFDVIVESCMEG	9606	Homo sapiens	ACAD10	Q6JQN1.1	Acyl-CoA dehydrogenase family member 10
SARS-CoV-2	Replicase polyprotein 1ab	15	SPLYAFASEAARVVR	SLLKAHAMEARAIVR	9606	Homo sapiens	TRRAP	H0Y4W2.2	Transformation/transcription domain-associated protein
SARS-CoV-2	Replicase polyprotein 1ab	15	RTLETAQNSVRVLQK	GCLETAEEVKRKLQK	9606	Homo sapiens	MYH9	P35579.4	Myosin-9
SARS-CoV-2	Replicase polyprotein 1ab	15	TLETAQNSVRVLQKA	CLETAEEVKRKLQKD	9606	Homo sapiens	MYH9	P35579.4	Myosin-9
SARS-CoV-2	Replicase polyprotein 1ab	15	LETAQNSVRVLQKAA	LETAEEVKRKLQKDL	9606	Homo sapiens	MYH9	P35579.4	Myosin-9
SARS-CoV-2	Replicase polyprotein 1ab	15	YITGGVVQLTSQWLT	GIHNGVETLDSGWLT	9606	Homo sapiens	GPCPD1	Q9NPB8.2	Glycerophosphocholine phosphodiesterase GPCPD1
SARS-CoV-2	Replicase polyprotein 1ab	15	ITGGVVQLTSQWLTN	IHNGVETLDSGWLTC	9606	Homo sapiens	GPCPD1	Q9NPB8.2	Glycerophosphocholine phosphodiesterase GPCPD1
SARS-CoV-2	Replicase polyprotein 1ab	15	EKLKPVLDWLEEKFK	ELLKYSGDQLERKLK	9606	Homo sapiens	BCL2L14	Q9BZR8.1	Apoptosis facilitator Bcl-2-like protein 14
SARS-CoV-2	Replicase polyprotein 1ab	15	VNKFLALCADSIIIG	VPNVLDLCEDSSVIG	9606	Homo sapiens	ACAD10	Q6JQN1.1	Acyl-CoA dehydrogenase family member 10
SARS-CoV-2	Replicase polyprotein 1ab	15	NKFLALCADSIIIGG	NYFLLLRALFRSIGG	9606	Homo sapiens	TRRAP	H0Y4W2.2	Transformation/transcription domain-associated protein
SARS-CoV-2	Replicase polyprotein 1ab	15	RKCVKSREETGLLMP	SFCVKKGEILGLLGP	9606	Homo sapiens	ABCA5	Q8WWZ7.2	Cholesterol transporter ABCA5
SARS-CoV-2	Replicase polyprotein 1ab	15	KCVKSREETGLLMPL	FCVKKGEILGLLGPN	9606	Homo sapiens	ABCA5	Q8WWZ7.2	Cholesterol transporter ABCA5
SARS-CoV-2	Replicase polyprotein 1ab	15	CVKSREETGLLMPLK	CVKKGEILGLLGPNG	9606	Homo sapiens	ABCA5	Q8WWZ7.2	Cholesterol transporter ABCA5
SARS-CoV-2	Replicase polyprotein 1ab	15	VKSREETGLLMPLKA	VKKGEILGLLGPNGA	9606	Homo sapiens	ABCA5	Q8WWZ7.2	Cholesterol transporter ABCA5
SARS-CoV-2	Replicase polyprotein 1ab	15	QPTSEAVEAPLVGTP	QSELGAVEAALPGVP	9606	Homo sapiens	TRRAP	H0Y4W2.2	Transformation/transcription domain-associated protein
SARS-CoV-2	Replicase polyprotein 1ab	15	TFTLKGGAPTKVTFG	TLLLPGGAQTAVRPG	9606	Homo sapiens	TRRAP	H0Y4W2.2	Transformation/transcription domain-associated protein
SARS-CoV-2	Replicase polyprotein 1ab	15	VIKTLQPVSELLTPL	VIQKLQLEGNLRTPL	9606	Homo sapiens	SDS	P20132.2	L-serine dehydratase/L-threonine deaminase
SARS-CoV-2	Replicase polyprotein 1ab	15	DESGEFKLASHMYCS	DESGQALLAAGHYAS	9606	Homo sapiens	SPTAN1	Q13813.3	Spectrin alpha chain, non-erythrocytic 1
SARS-CoV-2	Replicase polyprotein 1ab	15	PPDEDEEEGDCEEEE	PPDKVMLEGSCVPEE	9606	Homo sapiens	VWF	P04275.4	von Willebrand factor
SARS-CoV-2	Replicase polyprotein 1ab	15	PPDEDEEEGDCEEEE	DKEEAEEEEAAEEEE	9606	Homo sapiens	NEFL	P07196.3	Neurofilament light polypeptide
SARS-CoV-2	Replicase polyprotein 1ab	15	PPDEDEEEGDCEEEE	AKDEPPSEGEAEEEE	9606	Homo sapiens	NEFL	P07196.3	Neurofilament light polypeptide
SARS-CoV-2	Replicase polyprotein 1ab	15	PDEDEEEGDCEEEEF	KEEAEEEEAAEEEEA	9606	Homo sapiens	NEFL	P07196.3	Neurofilament light polypeptide
SARS-CoV-2	Replicase polyprotein 1ab	15	PDEDEEEGDCEEEEF	KDEPPSEGEAEEEEK	9606	Homo sapiens	NEFL	P07196.3	Neurofilament light polypeptide
SARS-CoV-2	Replicase polyprotein 1ab	15	DEDEEEGDCEEEEFE	EAEEEEKDKEEAEEE	9606	Homo sapiens	NEFL	P07196.3	Neurofilament light polypeptide
SARS-CoV-2	Replicase polyprotein 1ab	15	DEDEEEGDCEEEEFE	DEPPSEGEAEEEEKD	9606	Homo sapiens	NEFL	P07196.3	Neurofilament light polypeptide
SARS-CoV-2	Replicase polyprotein 1ab	15	DEDEEEGDCEEEEFE	EEAEEEEAAEEEEAA	9606	Homo sapiens	NEFL	P07196.3	Neurofilament light polypeptide
SARS-CoV-2	Replicase polyprotein 1ab	15	EDEEEGDCEEEEFEP	EAEEEEAAEEEEAAK	9606	Homo sapiens	NEFL	P07196.3	Neurofilament light polypeptide
SARS-CoV-2	Replicase polyprotein 1ab	15	EDEEEGDCEEEEFEP	AEEEEKDKEEAEEEE	9606	Homo sapiens	NEFL	P07196.3	Neurofilament light polypeptide
SARS-CoV-2	Replicase polyprotein 1ab	15	DEEEGDCEEEEFEPS	EEEEKDKEEAEEEEA	9606	Homo sapiens	NEFL	P07196.3	Neurofilament light polypeptide
SARS-CoV-2	Replicase polyprotein 1ab	15	EEEGDCEEEEFEPST	EEEKDKEEAEEEEAA	9606	Homo sapiens	NEFL	P07196.3	Neurofilament light polypeptide
SARS-CoV-2	Replicase polyprotein 1ab	15	IVEVQPQLEMELTPV	SVEVRQTLERELNLV	9606	Homo sapiens	FASN	P49327.3	Fatty acid synthase
SARS-CoV-2	Replicase polyprotein 1ab	15	VEVQPQLEMELTPVV	VEVRQTLERELNLVL	9606	Homo sapiens	FASN	P49327.3	Fatty acid synthase
SARS-CoV-2	Replicase polyprotein 1ab	15	VVVNAANVYLKHGGG	AVVTAAVVLLLSGVG	9606	Homo sapiens	NOMO3	J3KN36.1	Nodal modulator 3
SARS-CoV-2	Replicase polyprotein 1ab	15	VVNAANVYLKHGGGV	VVTAAVVLLLSGVGP	9606	Homo sapiens	NOMO3	J3KN36.1	Nodal modulator 3
SARS-CoV-2	Replicase polyprotein 1ab	15	VNAANVYLKHGGGVA	LHNSLVKLKHGAGVA	9606	Homo sapiens	VWF	P04275.4	von Willebrand factor
SARS-CoV-2	Replicase polyprotein 1ab	15	VNAANVYLKHGGGVA	VTAAVVLLLSGVGPA	9606	Homo sapiens	NOMO3	J3KN36.1	Nodal modulator 3
SARS-CoV-2	Replicase polyprotein 1ab	15	NAANVYLKHGGGVAG	HNSLVKLKHGAGVAM	9606	Homo sapiens	VWF	P04275.4	von Willebrand factor
SARS-CoV-2	Replicase polyprotein 1ab	15	AANVYLKHGGGVAGA	NSLVKLKHGAGVAMD	9606	Homo sapiens	VWF	P04275.4	von Willebrand factor
SARS-CoV-2	Replicase polyprotein 1ab	15	ANVYLKHGGGVAGAL	SLVKLKHGAGVAMDG	9606	Homo sapiens	VWF	P04275.4	von Willebrand factor
SARS-CoV-2	Replicase polyprotein 1ab	15	NVYLKHGGGVAGALN	LVKLKHGAGVAMDGQ	9606	Homo sapiens	VWF	P04275.4	von Willebrand factor
SARS-CoV-2	Replicase polyprotein 1ab	15	VYLKHGGGVAGALNK	VKLKHGAGVAMDGQD	9606	Homo sapiens	VWF	P04275.4	von Willebrand factor
SARS-CoV-2	Replicase polyprotein 1ab	15	HNLAKHCLHVVGPNV	VNLPKADLDVSGPKV	9606	Homo sapiens	AHNAK	Q09666.2	Neuroblast differentiation-associated protein AHNAK
SARS-CoV-2	Replicase polyprotein 1ab	15	HNLAKHCLHVVGPNV	VNLPKADLDVSGPKV	9606	Homo sapiens	AHNAK	Q09666.2	Neuroblast differentiation-associated protein AHNAK
SARS-CoV-2	Replicase polyprotein 1ab	15	HNLAKHCLHVVGPNV	VNLPKADLDVSGPKV	9606	Homo sapiens	AHNAK	Q09666.2	Neuroblast differentiation-associated protein AHNAK
SARS-CoV-2	Replicase polyprotein 1ab	15	HNLAKHCLHVVGPNV	MNLPKADLGVSGPKV	9606	Homo sapiens	AHNAK	Q09666.2	Neuroblast differentiation-associated protein AHNAK
SARS-CoV-2	Replicase polyprotein 1ab	15	HNLAKHCLHVVGPNV	VNLPKADLDVSGPKV	9606	Homo sapiens	AHNAK	Q09666.2	Neuroblast differentiation-associated protein AHNAK
SARS-CoV-2	Replicase polyprotein 1ab	15	HNLAKHCLHVVGPNV	VNLPKADLDVSGPKV	9606	Homo sapiens	AHNAK	Q09666.2	Neuroblast differentiation-associated protein AHNAK
SARS-CoV-2	Replicase polyprotein 1ab	15	NLAKHCLHVVGPNVN	NLPKADLDVSGPKVD	9606	Homo sapiens	AHNAK	Q09666.2	Neuroblast differentiation-associated protein AHNAK
SARS-CoV-2	Replicase polyprotein 1ab	15	NLAKHCLHVVGPNVN	NLPKADLDVSGPKVD	9606	Homo sapiens	AHNAK	Q09666.2	Neuroblast differentiation-associated protein AHNAK
SARS-CoV-2	Replicase polyprotein 1ab	15	NLAKHCLHVVGPNVN	NLPKADLDVSGPKVD	9606	Homo sapiens	AHNAK	Q09666.2	Neuroblast differentiation-associated protein AHNAK
SARS-CoV-2	Replicase polyprotein 1ab	15	NLAKHCLHVVGPNVN	NLPKADLDVSGPKVD	9606	Homo sapiens	AHNAK	Q09666.2	Neuroblast differentiation-associated protein AHNAK
SARS-CoV-2	Replicase polyprotein 1ab	15	NLAKHCLHVVGPNVN	NLPKADLGVSGPKVD	9606	Homo sapiens	AHNAK	Q09666.2	Neuroblast differentiation-associated protein AHNAK
SARS-CoV-2	Replicase polyprotein 1ab	15	NLAKHCLHVVGPNVN	NLPKADLDVSGPKVD	9606	Homo sapiens	AHNAK	Q09666.2	Neuroblast differentiation-associated protein AHNAK
SARS-CoV-2	Replicase polyprotein 1ab	15	QLLKSAYENFNQHEV	QASKSTSESFIQHIV	9606	Homo sapiens	BCLAF1	Q9NYF8.2	Bcl-2-associated transcription factor 1
SARS-CoV-2	Replicase polyprotein 1ab	15	LKSAYENFNQHEVLL	SKSTSESFIQHIVSL	9606	Homo sapiens	BCLAF1	Q9NYF8.2	Bcl-2-associated transcription factor 1
SARS-CoV-2	Replicase polyprotein 1ab	15	KSAYENFNQHEVLLA	KSTSESFIQHIVSLV	9606	Homo sapiens	BCLAF1	Q9NYF8.2	Bcl-2-associated transcription factor 1
SARS-CoV-2	Replicase polyprotein 1ab	15	EQKIAEIPKEEVKPF	EQIILEKLKETEKSF	9606	Homo sapiens	PALM2	Q8IXS6.3	Paralemmin-2
SARS-CoV-2	Replicase polyprotein 1ab	15	TTTLEETKFLTENLL	TVTDEEGKFRLRGLL	9606	Homo sapiens	NOMO3	J3KN36.1	Nodal modulator 3
SARS-CoV-2	Replicase polyprotein 1ab	15	EETKFLTENLLLYID	AEAKFFTESRLLQRD	9606	Homo sapiens	SND1	Q7KZF4.1	Staphylococcal nuclease domain-containing protein 1
SARS-CoV-2	Replicase polyprotein 1ab	15	ETKFLTENLLLYIDI	EAKFFTESRLLQRDV	9606	Homo sapiens	SND1	Q7KZF4.1	Staphylococcal nuclease domain-containing protein 1
SARS-CoV-2	Replicase polyprotein 1ab	15	GNLHPDSATLVSDID	KKLRCDSADLRHDID	9606	Homo sapiens	BCLAF1	Q9NYF8.2	Bcl-2-associated transcription factor 1
SARS-CoV-2	Replicase polyprotein 1ab	15	NLHPDSATLVSDIDI	KLRCDSADLRHDIDR	9606	Homo sapiens	BCLAF1	Q9NYF8.2	Bcl-2-associated transcription factor 1
SARS-CoV-2	Replicase polyprotein 1ab	15	LHPDSATLVSDIDIT	LRCDSADLRHDIDRR	9606	Homo sapiens	BCLAF1	Q9NYF8.2	Bcl-2-associated transcription factor 1
SARS-CoV-2	Replicase polyprotein 1ab	15	KAGGTTEMLAKALRK	VAGTLTNKMAPALRK	9606	Homo sapiens	NDUFS7	F5H5N1.1	Complex I-20kD
SARS-CoV-2	Replicase polyprotein 1ab	15	AGGTTEMLAKALRKV	AGTLTNKMAPALRKV	9606	Homo sapiens	NDUFS7	F5H5N1.1	Complex I-20kD
SARS-CoV-2	Replicase polyprotein 1ab	15	GGTTEMLAKALRKVP	GTLTNKMAPALRKVY	9606	Homo sapiens	NDUFS7	F5H5N1.1	Complex I-20kD
SARS-CoV-2	Replicase polyprotein 1ab	15	ILGTVSWNLREMLAH	MLGTFLWSLIEYLIH	9606	Homo sapiens	FA2H	Q7L5A8.1	Fatty acid 2-hydroxylase
SARS-CoV-2	Replicase polyprotein 1ab	15	LGTVSWNLREMLAHA	LGTFLWSLIEYLIHR	9606	Homo sapiens	FA2H	Q7L5A8.1	Fatty acid 2-hydroxylase
SARS-CoV-2	Replicase polyprotein 1ab	15	WNLREMLAHAEETRK	ERLREKDKHIEEVRK	9606	Homo sapiens	STMN1	P16949.3	Stathmin
SARS-CoV-2	Replicase polyprotein 1ab	15	NLREMLAHAEETRKL	RLREKDKHIEEVRKN	9606	Homo sapiens	STMN1	P16949.3	Stathmin
SARS-CoV-2	Replicase polyprotein 1ab	15	LREMLAHAEETRKLM	LREKDKHIEEVRKNK	9606	Homo sapiens	STMN1	P16949.3	Stathmin
SARS-CoV-2	Replicase polyprotein 1ab	15	LAHAEETRKLMPVCV	LAHLEEERDLKITDV	9606	Homo sapiens	MYH9	P35579.4	Myosin-9
SARS-CoV-2	Replicase polyprotein 1ab	15	VASLINTLNDLNETL	VYVDITTYNQDNETL	9606	Homo sapiens	PIGT	A0A1W2PP57.1	GPI transamidase component PIG-T
SARS-CoV-2	Replicase polyprotein 1ab	15	INTLNDLNETLVTMP	ITTYNQDNETLEVHP	9606	Homo sapiens	PIGT	A0A1W2PP57.1	GPI transamidase component PIG-T
SARS-CoV-2	Replicase polyprotein 1ab	15	YVTHGLNLEEAARYM	TVFHGAQVEDAFRYM	9606	Homo sapiens	FASN	P49327.3	Fatty acid synthase
SARS-CoV-2	Replicase polyprotein 1ab	15	VTHGLNLEEAARYMR	VFHGAQVEDAFRYMA	9606	Homo sapiens	FASN	P49327.3	Fatty acid synthase
SARS-CoV-2	Replicase polyprotein 1ab	15	THGLNLEEAARYMRS	LDELTLEGVARYMQS	9606	Homo sapiens	SIRT2	Q8IXJ6.2	NAD-dependent protein deacetylase sirtuin-2
SARS-CoV-2	Replicase polyprotein 1ab	15	HGLNLEEAARYMRSL	DELTLEGVARYMQSE	9606	Homo sapiens	SIRT2	Q8IXJ6.2	NAD-dependent protein deacetylase sirtuin-2
SARS-CoV-2	Replicase polyprotein 1ab	15	GLNLEEAARYMRSLK	ELTLEGVARYMQSER	9606	Homo sapiens	SIRT2	Q8IXJ6.2	NAD-dependent protein deacetylase sirtuin-2
SARS-CoV-2	Replicase polyprotein 1ab	15	LNLEEAARYMRSLKV	LTLEGVARYMQSERC	9606	Homo sapiens	SIRT2	Q8IXJ6.2	NAD-dependent protein deacetylase sirtuin-2
SARS-CoV-2	Replicase polyprotein 1ab	15	EEAARYMRSLKVPAT	MAAAYAARQLGVPAT	9606	Homo sapiens	SDS	P20132.2	L-serine dehydratase/L-threonine deaminase
SARS-CoV-2	Replicase polyprotein 1ab	15	EAARYMRSLKVPATV	AAAYAARQLGVPATI	9606	Homo sapiens	SDS	P20132.2	L-serine dehydratase/L-threonine deaminase
SARS-CoV-2	Replicase polyprotein 1ab	15	AARYMRSLKVPATVS	AAYAARQLGVPATIV	9606	Homo sapiens	SDS	P20132.2	L-serine dehydratase/L-threonine deaminase
SARS-CoV-2	Replicase polyprotein 1ab	15	ARYMRSLKVPATVSV	AYAARQLGVPATIVV	9606	Homo sapiens	SDS	P20132.2	L-serine dehydratase/L-threonine deaminase
SARS-CoV-2	Replicase polyprotein 1ab	15	YMRSLKVPATVSVSS	AARQLGVPATIVVPS	9606	Homo sapiens	SDS	P20132.2	L-serine dehydratase/L-threonine deaminase
SARS-CoV-2	Replicase polyprotein 1ab	15	MRSLKVPATVSVSSP	ARQLGVPATIVVPST	9606	Homo sapiens	SDS	P20132.2	L-serine dehydratase/L-threonine deaminase
SARS-CoV-2	Replicase polyprotein 1ab	15	RSLKVPATVSVSSPD	RQLGVPATIVVPSTT	9606	Homo sapiens	SDS	P20132.2	L-serine dehydratase/L-threonine deaminase
SARS-CoV-2	Replicase polyprotein 1ab	15	TAYNGYLTSSSKTPE	TAYSCYGTVSSLNGE	9606	Homo sapiens	NOMO3	J3KN36.1	Nodal modulator 3
SARS-CoV-2	Replicase polyprotein 1ab	15	ANLDSCKRVLNVVCK	ARLQSLLRVLVQMCK	9606	Homo sapiens	UNC13D	Q70J99.1	Protein unc-13 homolog D
SARS-CoV-2	Replicase polyprotein 1ab	15	TSKETLYCIDGALLT	DSKSTSTAPDGAALT	9606	Homo sapiens	NFIX	Q14938.2	Nuclear factor 1 X-type
SARS-CoV-2	Replicase polyprotein 1ab	15	SKETLYCIDGALLTK	SKSTSTAPDGAALTP	9606	Homo sapiens	NFIX	Q14938.2	Nuclear factor 1 X-type
SARS-CoV-2	Replicase polyprotein 1ab	15	KSSEYKGPITDVFYK	VSGELKGPGVDVNLK	9606	Homo sapiens	AHNAK	Q09666.2	Neuroblast differentiation-associated protein AHNAK
SARS-CoV-2	Replicase polyprotein 1ab	15	SSEYKGPITDVFYKE	SGELKGPGVDVNLKG	9606	Homo sapiens	AHNAK	Q09666.2	Neuroblast differentiation-associated protein AHNAK
SARS-CoV-2	Replicase polyprotein 1ab	15	SYTTTIKPVTYKLDG	IYTTKIKPRLKSEDG	9606	Homo sapiens	AHNAK	Q09666.2	Neuroblast differentiation-associated protein AHNAK
SARS-CoV-2	Replicase polyprotein 1ab	15	YTTTIKPVTYKLDGV	YTTKIKPRLKSEDGV	9606	Homo sapiens	AHNAK	Q09666.2	Neuroblast differentiation-associated protein AHNAK
SARS-CoV-2	Replicase polyprotein 1ab	15	TTTIKPVTYKLDGVV	TTKIKPRLKSEDGVE	9606	Homo sapiens	AHNAK	Q09666.2	Neuroblast differentiation-associated protein AHNAK
SARS-CoV-2	Replicase polyprotein 1ab	15	TGYKKPASRELKVTF	DLAFKVASRELKNGF	9606	Homo sapiens	HDAC7	J3KPH8.1	Histone deacetylase
SARS-CoV-2	Replicase polyprotein 1ab	15	GYKKPASRELKVTFF	LAFKVASRELKNGFA	9606	Homo sapiens	HDAC7	J3KPH8.1	Histone deacetylase
SARS-CoV-2	Replicase polyprotein 1ab	15	YKKPASRELKVTFFP	AFKVASRELKNGFAV	9606	Homo sapiens	HDAC7	J3KPH8.1	Histone deacetylase
SARS-CoV-2	Replicase polyprotein 1ab	15	KKPASRELKVTFFPD	FKVASRELKNGFAVV	9606	Homo sapiens	HDAC7	J3KPH8.1	Histone deacetylase
SARS-CoV-2	Replicase polyprotein 1ab	15	KPASRELKVTFFPDL	KVASRELKNGFAVVR	9606	Homo sapiens	HDAC7	J3KPH8.1	Histone deacetylase
SARS-CoV-2	Replicase polyprotein 1ab	15	SEEVVENPTIQKDVL	SLKSVENGSIEGDVL	9606	Homo sapiens	SALL1	H3BSM9.1	Sal-like protein 1 (Fragment)
SARS-CoV-2	Replicase polyprotein 1ab	15	KPNELSRVLGLKTLA	KPASLERVEGLGAGA	9606	Homo sapiens	SHANK3	A0A0U1RQS4.2	SH3 and multiple ankyrin repeat domains protein 3
SARS-CoV-2	Replicase polyprotein 1ab	15	LSRVLGLKTLATHGL	NFRHGFLKILAMHGL	9606	Homo sapiens	CXCR1	P25024.2	C-X-C chemokine receptor type 1
SARS-CoV-2	Replicase polyprotein 1ab	15	SRVLGLKTLATHGLA	FRHGFLKILAMHGLV	9606	Homo sapiens	CXCR1	P25024.2	C-X-C chemokine receptor type 1
SARS-CoV-2	Replicase polyprotein 1ab	15	RVLGLKTLATHGLAA	RHGFLKILAMHGLVS	9606	Homo sapiens	CXCR1	P25024.2	C-X-C chemokine receptor type 1
SARS-CoV-2	Replicase polyprotein 1ab	15	SMPTTIAKNTVKSVG	NMKTTECSNTFKSLG	9606	Homo sapiens	SMU1	Q2TAY7.2	WD40 repeat-containing protein SMU1
SARS-CoV-2	Replicase polyprotein 1ab	15	MPTTIAKNTVKSVGK	MKTTECSNTFKSLGS	9606	Homo sapiens	SMU1	Q2TAY7.2	WD40 repeat-containing protein SMU1
SARS-CoV-2	Replicase polyprotein 1ab	15	AKNTVKSVGKFCLEA	AYDTVRSSFKPGLEA	9606	Homo sapiens	SHANK3	A0A0U1RQS4.2	SH3 and multiple ankyrin repeat domains protein 3
SARS-CoV-2	Replicase polyprotein 1ab	15	VCLGSLIYSTAALGV	VGTGSASYSTIAPTV	9606	Homo sapiens	SPNS3	Q6ZMD2.2	Protein spinster homolog 3
SARS-CoV-2	Replicase polyprotein 1ab	15	CLGSLIYSTAALGVL	GTGSASYSTIAPTVL	9606	Homo sapiens	SPNS3	Q6ZMD2.2	Protein spinster homolog 3
SARS-CoV-2	Replicase polyprotein 1ab	15	LGSLIYSTAALGVLM	TGSASYSTIAPTVLG	9606	Homo sapiens	SPNS3	Q6ZMD2.2	Protein spinster homolog 3
SARS-CoV-2	Replicase polyprotein 1ab	15	GSLIYSTAALGVLMS	GSASYSTIAPTVLGD	9606	Homo sapiens	SPNS3	Q6ZMD2.2	Protein spinster homolog 3
SARS-CoV-2	Replicase polyprotein 1ab	15	DSLDTYPSLETIQIT	DALDSSNSMQTIQKT	9606	Homo sapiens	KRT18	P05783.2	Keratin, type I cytoskeletal 18
SARS-CoV-2	Replicase polyprotein 1ab	15	CAGSTFISDEVARDL	EAGVTLISPFVGRIL	9606	Homo sapiens	TALDO1	P37837.2	Transaldolase
SARS-CoV-2	Replicase polyprotein 1ab	15	AGSTFISDEVARDLS	AGVTLISPFVGRILD	9606	Homo sapiens	TALDO1	P37837.2	Transaldolase
SARS-CoV-2	Replicase polyprotein 1ab	15	SLQFKRPINPTDQSS	SLVFYREPPPTAPSS	9606	Homo sapiens	ARHGAP9	R4GN15.2	Rho GTPase-activating protein 9
SARS-CoV-2	Replicase polyprotein 1ab	15	MEKLKTLVATAEAEL	TEALLGLPAAAEREL	9606	Homo sapiens	KANK3	Q6NY19.2	KN motif and ankyrin repeat domain-containing protein 3
SARS-CoV-2	Replicase polyprotein 1ab	15	EKLKTLVATAEAELA	EALLGLPAAAERELE	9606	Homo sapiens	KANK3	Q6NY19.2	KN motif and ankyrin repeat domain-containing protein 3
SARS-CoV-2	Replicase polyprotein 1ab	15	FISAARQGFVDSDVE	DIVVGCGGFVKSDVE	9606	Homo sapiens	NOMO3	J3KN36.1	Nodal modulator 3
SARS-CoV-2	Replicase polyprotein 1ab	15	ISAARQGFVDSDVET	IVVGCGGFVKSDVEI	9606	Homo sapiens	NOMO3	J3KN36.1	Nodal modulator 3
SARS-CoV-2	Replicase polyprotein 1ab	15	QLRKQIRSAAKKNNL	QLRKQHRMAIPSGGL	9606	Homo sapiens	SASH1	O94885.3	SAM and SH3 domain-containing protein 1
SARS-CoV-2	Replicase polyprotein 1ab	15	TTKIALKGGKIVNNW	MTKIAQGGRKLRKNW	9606	Homo sapiens	ARHGAP9	R4GN15.2	Rho GTPase-activating protein 9
SARS-CoV-2	Replicase polyprotein 1ab	15	TKIALKGGKIVNNWL	TKIAQGGRKLRKNWG	9606	Homo sapiens	ARHGAP9	R4GN15.2	Rho GTPase-activating protein 9
SARS-CoV-2	Replicase polyprotein 1ab	15	DFSSEIIGYKAIDGG	KFSIEIETYYLPDGG	9606	Homo sapiens	PITPNM1	O00562.4	Membrane-associated phosphatidylinositol transfer protein 1
SARS-CoV-2	Replicase polyprotein 1ab	15	FSSEIIGYKAIDGGV	FSIEIETYYLPDGGQ	9606	Homo sapiens	PITPNM1	O00562.4	Membrane-associated phosphatidylinositol transfer protein 1
SARS-CoV-2	Replicase polyprotein 1ab	15	AAVITREVGFVVPGL	DAVCTRSVTVRLPGL	9606	Homo sapiens	VWF	P04275.4	von Willebrand factor
SARS-CoV-2	Replicase polyprotein 1ab	15	AVITREVGFVVPGLP	AVCTRSVTVRLPGLH	9606	Homo sapiens	VWF	P04275.4	von Willebrand factor
SARS-CoV-2	Replicase polyprotein 1ab	15	EGSVAYESLRPDTRY	EYSARLENLLPDTQY	9606	Homo sapiens	CNTN1	Q12860.1	Contactin-1
SARS-CoV-2	Replicase polyprotein 1ab	15	WVLNNDYYRSLPGVF	YVLVQDYCGSNPGTF	9606	Homo sapiens	VWF	P04275.4	von Willebrand factor
SARS-CoV-2	Replicase polyprotein 1ab	15	VLNNDYYRSLPGVFC	VLVQDYCGSNPGTFR	9606	Homo sapiens	VWF	P04275.4	von Willebrand factor
SARS-CoV-2	Replicase polyprotein 1ab	15	YLYLTFYLTNDVSFL	VLSNNFYLPNQKSFL	9606	Homo sapiens	ACAD10	Q6JQN1.1	Acyl-CoA dehydrogenase family member 10
SARS-CoV-2	Replicase polyprotein 1ab	15	LYLTFYLTNDVSFLA	LSNNFYLPNQKSFLP	9606	Homo sapiens	ACAD10	Q6JQN1.1	Acyl-CoA dehydrogenase family member 10
SARS-CoV-2	Replicase polyprotein 1ab	15	VSFSTFEEAALCTFL	LIFGLFEETALAAFL	9606	Homo sapiens	ATP1A1	P05023.1	Sodium/potassium-transporting ATPase subunit alpha-1
SARS-CoV-2	Replicase polyprotein 1ab	15	SFSTFEEAALCTFLL	IFGLFEETALAAFLS	9606	Homo sapiens	ATP1A1	P05023.1	Sodium/potassium-transporting ATPase subunit alpha-1
SARS-CoV-2	Replicase polyprotein 1ab	15	FSTFEEAALCTFLLN	FGLFEETALAAFLSY	9606	Homo sapiens	ATP1A1	P05023.1	Sodium/potassium-transporting ATPase subunit alpha-1
SARS-CoV-2	Replicase polyprotein 1ab	15	VLKLKVDTANPKTPK	DAALKVDVKSPKTKK	9606	Homo sapiens	AHNAK	Q09666.2	Neuroblast differentiation-associated protein AHNAK
SARS-CoV-2	Replicase polyprotein 1ab	15	LKLKVDTANPKTPKY	AALKVDVKSPKTKKT	9606	Homo sapiens	AHNAK	Q09666.2	Neuroblast differentiation-associated protein AHNAK
SARS-CoV-2	Replicase polyprotein 1ab	15	KLKVDTANPKTPKYK	ALKVDVKSPKTKKTM	9606	Homo sapiens	AHNAK	Q09666.2	Neuroblast differentiation-associated protein AHNAK
SARS-CoV-2	Replicase polyprotein 1ab	15	LKVDTANPKTPKYKF	LKVDVKSPKTKKTMF	9606	Homo sapiens	AHNAK	Q09666.2	Neuroblast differentiation-associated protein AHNAK
SARS-CoV-2	Replicase polyprotein 1ab	15	KVDTANPKTPKYKFV	KVDVKSPKTKKTMFG	9606	Homo sapiens	AHNAK	Q09666.2	Neuroblast differentiation-associated protein AHNAK
SARS-CoV-2	Replicase polyprotein 1ab	15	TFSVLACYNGSPSGV	AVSSLATAKGSPSEV	9606	Homo sapiens	DCLK1	O15075.2	Serine/threonine-protein kinase DCLK1
SARS-CoV-2	Replicase polyprotein 1ab	15	FSVLACYNGSPSGVY	VSSLATAKGSPSEVR	9606	Homo sapiens	DCLK1	O15075.2	Serine/threonine-protein kinase DCLK1
SARS-CoV-2	Replicase polyprotein 1ab	15	SVLACYNGSPSGVYQ	SSLATAKGSPSEVRE	9606	Homo sapiens	DCLK1	O15075.2	Serine/threonine-protein kinase DCLK1
SARS-CoV-2	Replicase polyprotein 1ab	15	GVHAGTDLEGNFYGP	LDIAGPNLEGDFKGP	9606	Homo sapiens	AHNAK	Q09666.2	Neuroblast differentiation-associated protein AHNAK
SARS-CoV-2	Replicase polyprotein 1ab	15	VHAGTDLEGNFYGPF	DIAGPNLEGDFKGPK	9606	Homo sapiens	AHNAK	Q09666.2	Neuroblast differentiation-associated protein AHNAK
SARS-CoV-2	Replicase polyprotein 1ab	15	HAGTDLEGNFYGPFV	IAGPNLEGDFKGPKV	9606	Homo sapiens	AHNAK	Q09666.2	Neuroblast differentiation-associated protein AHNAK
SARS-CoV-2	Replicase polyprotein 1ab	15	AGTDLEGNFYGPFVD	AGPNLEGDFKGPKVD	9606	Homo sapiens	AHNAK	Q09666.2	Neuroblast differentiation-associated protein AHNAK
SARS-CoV-2	Replicase polyprotein 1ab	15	GTDLEGNFYGPFVDR	GPNLEGDFKGPKVDI	9606	Homo sapiens	AHNAK	Q09666.2	Neuroblast differentiation-associated protein AHNAK
SARS-CoV-2	Replicase polyprotein 1ab	15	TDLEGNFYGPFVDRQ	PNLEGDFKGPKVDIK	9606	Homo sapiens	AHNAK	Q09666.2	Neuroblast differentiation-associated protein AHNAK
SARS-CoV-2	Replicase polyprotein 1ab	15	DLEGNFYGPFVDRQT	NLEGDFKGPKVDIKA	9606	Homo sapiens	AHNAK	Q09666.2	Neuroblast differentiation-associated protein AHNAK
SARS-CoV-2	Replicase polyprotein 1ab	15	LEGNFYGPFVDRQTA	LEGDFKGPKVDIKAP	9606	Homo sapiens	AHNAK	Q09666.2	Neuroblast differentiation-associated protein AHNAK
SARS-CoV-2	Replicase polyprotein 1ab	15	AGTDTTITVNVLAWL	ALTGTTASNNDLASL	9606	Homo sapiens	SIAH1	Q8IUQ4.2	E3 ubiquitin-protein ligase SIAH1
SARS-CoV-2	Replicase polyprotein 1ab	15	QTGIAVLDMCASLKE	QTAIASEDMPNTLTE	9606	Homo sapiens	SPTBN1	Q01082.2	Spectrin beta chain, non-erythrocytic 1
SARS-CoV-2	Replicase polyprotein 1ab	15	KRTIKGTHHWLLLTI	KFTEKGNLEVLLFTI	9606	Homo sapiens	SPTBN1	Q01082.2	Spectrin beta chain, non-erythrocytic 1
SARS-CoV-2	Replicase polyprotein 1ab	15	THHWLLLTILTSLLV	THVTLLITVTQSHLV	9606	Homo sapiens	CDS1	Q92903.2	Phosphatidate cytidylyltransferase 1
SARS-CoV-2	Replicase polyprotein 1ab	15	MVDTSLSGFKLKDCV	DVDLNLKGPKLKGDV	9606	Homo sapiens	AHNAK	Q09666.2	Neuroblast differentiation-associated protein AHNAK
SARS-CoV-2	Replicase polyprotein 1ab	15	VDTSLSGFKLKDCVM	VDLNLKGPKLKGDVD	9606	Homo sapiens	AHNAK	Q09666.2	Neuroblast differentiation-associated protein AHNAK
SARS-CoV-2	Replicase polyprotein 1ab	15	YFCTCYFGLFCLLNR	HGRTCSFGGFDLTNR	9606	Homo sapiens	SASH1	O94885.3	SAM and SH3 domain-containing protein 1
SARS-CoV-2	Replicase polyprotein 1ab	15	FCTCYFGLFCLLNRY	GRTCSFGGFDLTNRS	9606	Homo sapiens	SASH1	O94885.3	SAM and SH3 domain-containing protein 1
SARS-CoV-2	Replicase polyprotein 1ab	15	CTCYFGLFCLLNRYF	RTCSFGGFDLTNRSL	9606	Homo sapiens	SASH1	O94885.3	SAM and SH3 domain-containing protein 1
SARS-CoV-2	Replicase polyprotein 1ab	15	TCYFGLFCLLNRYFR	TCSFGGFDLTNRSLH	9606	Homo sapiens	SASH1	O94885.3	SAM and SH3 domain-containing protein 1
SARS-CoV-2	Replicase polyprotein 1ab	15	YMNSQGLLPPKNSID	WQQHQGLLPPGMTID	9606	Homo sapiens	SMU1	Q2TAY7.2	WD40 repeat-containing protein SMU1
SARS-CoV-2	Replicase polyprotein 1ab	15	MNSQGLLPPKNSIDA	QQHQGLLPPGMTIDL	9606	Homo sapiens	SMU1	Q2TAY7.2	WD40 repeat-containing protein SMU1
SARS-CoV-2	Replicase polyprotein 1ab	15	NSQGLLPPKNSIDAF	NSAGCGPPSDMIEAF	9606	Homo sapiens	CNTN1	Q12860.1	Contactin-1
SARS-CoV-2	Replicase polyprotein 1ab	15	NSQGLLPPKNSIDAF	QHQGLLPPGMTIDLF	9606	Homo sapiens	SMU1	Q2TAY7.2	WD40 repeat-containing protein SMU1
SARS-CoV-2	Replicase polyprotein 1ab	15	SQGLLPPKNSIDAFK	HQGLLPPGMTIDLFR	9606	Homo sapiens	SMU1	Q2TAY7.2	WD40 repeat-containing protein SMU1
SARS-CoV-2	Replicase polyprotein 1ab	15	QGLLPPKNSIDAFKL	QGLLPPGMTIDLFRG	9606	Homo sapiens	SMU1	Q2TAY7.2	WD40 repeat-containing protein SMU1
SARS-CoV-2	Replicase polyprotein 1ab	15	GLLPPKNSIDAFKLN	GLLPPGMTIDLFRGK	9606	Homo sapiens	SMU1	Q2TAY7.2	WD40 repeat-containing protein SMU1
SARS-CoV-2	Replicase polyprotein 1ab	15	LLSVLQQLRVESSSK	LLTVLQSPAILSSFK	9606	Homo sapiens	TRRAP	H0Y4W2.2	Transformation/transcription domain-associated protein
SARS-CoV-2	Replicase polyprotein 1ab	15	LSVLQQLRVESSSKL	FSGLQTLTVGSSLEL	9606	Homo sapiens	ITGAD	Q13349.2	Integrin alpha-D
SARS-CoV-2	Replicase polyprotein 1ab	15	SVLQQLRVESSSKLW	SGLQTLTVGSSLELN	9606	Homo sapiens	ITGAD	Q13349.2	Integrin alpha-D
SARS-CoV-2	Replicase polyprotein 1ab	15	EKMVSLLSVLLSMQG	FGTVLLLSVLASYHG	9606	Homo sapiens	ITGAD	Q13349.2	Integrin alpha-D
SARS-CoV-2	Replicase polyprotein 1ab	15	KMVSLLSVLLSMQGA	GTVLLLSVLASYHGF	9606	Homo sapiens	ITGAD	Q13349.2	Integrin alpha-D
SARS-CoV-2	Replicase polyprotein 1ab	15	MVSLLSVLLSMQGAV	TVLLLSVLASYHGFN	9606	Homo sapiens	ITGAD	Q13349.2	Integrin alpha-D
SARS-CoV-2	Replicase polyprotein 1ab	15	VSLLSVLLSMQGAVD	VLLLSVLASYHGFNL	9606	Homo sapiens	ITGAD	Q13349.2	Integrin alpha-D
SARS-CoV-2	Replicase polyprotein 1ab	15	LIVTALRANSAVKLQ	AILYAKRASVFVKLQ	9606	Homo sapiens	ST13	P50502.2	Hsc70-interacting protein
SARS-CoV-2	Replicase polyprotein 1ab	15	IVTALRANSAVKLQN	ILYAKRASVFVKLQK	9606	Homo sapiens	ST13	P50502.2	Hsc70-interacting protein
SARS-CoV-2	Replicase polyprotein 1ab	15	AVKLQNNELSPVALR	RTKLQNKEHVIEALR	9606	Homo sapiens	RPL10	X1WI28.7	60S ribosomal protein L10 (Fragment)
SARS-CoV-2	Replicase polyprotein 1ab	15	VKLQNNELSPVALRQ	TKLQNKEHVIEALRR	9606	Homo sapiens	RPL10	X1WI28.7	60S ribosomal protein L10 (Fragment)
SARS-CoV-2	Replicase polyprotein 1ab	15	KLQNNELSPVALRQM	KLQNKEHVIEALRRA	9606	Homo sapiens	RPL10	X1WI28.7	60S ribosomal protein L10 (Fragment)
SARS-CoV-2	Replicase polyprotein 1ab	15	RQMSCAAGTTQTACT	CQGSCAALSGLTGCT	9606	Homo sapiens	FCGBP	Q9Y6R7.3	IgGFc-binding protein
SARS-CoV-2	Replicase polyprotein 1ab	15	QMSCAAGTTQTACTD	QGSCAALSGLTGCTT	9606	Homo sapiens	FCGBP	Q9Y6R7.3	IgGFc-binding protein
SARS-CoV-2	Replicase polyprotein 1ab	15	TTKGGRFVLALLSDL	NTKVLRAVHSLLSRL	9606	Homo sapiens	TRRAP	H0Y4W2.2	Transformation/transcription domain-associated protein
SARS-CoV-2	Replicase polyprotein 1ab	15	TKGGRFVLALLSDLQ	TKVLRAVHSLLSRLM	9606	Homo sapiens	TRRAP	H0Y4W2.2	Transformation/transcription domain-associated protein
SARS-CoV-2	Replicase polyprotein 1ab	15	ALLSDLQDLKWARFP	APLDDAQEILQARFP	9606	Homo sapiens	SEC23B	Q15437.2	Protein transport protein Sec23B
SARS-CoV-2	Replicase polyprotein 1ab	15	FVTDTPKGPKVKYLY	DVDLHMKGPKVKGEY	9606	Homo sapiens	AHNAK	Q09666.2	Neuroblast differentiation-associated protein AHNAK
SARS-CoV-2	Replicase polyprotein 1ab	15	VTDTPKGPKVKYLYF	VDLHMKGPKVKGEYD	9606	Homo sapiens	AHNAK	Q09666.2	Neuroblast differentiation-associated protein AHNAK
SARS-CoV-2	Replicase polyprotein 1ab	15	KGPKVKYLYFIKGLN	KSPKVKGDLDIAGPN	9606	Homo sapiens	AHNAK	Q09666.2	Neuroblast differentiation-associated protein AHNAK
SARS-CoV-2	Replicase polyprotein 1ab	15	NNLNRGMVLGSLAAT	FNLEGPKVKGSLGAT	9606	Homo sapiens	AHNAK	Q09666.2	Neuroblast differentiation-associated protein AHNAK
SARS-CoV-2	Replicase polyprotein 1ab	15	NLNRGMVLGSLAATV	NLEGPKVKGSLGATG	9606	Homo sapiens	AHNAK	Q09666.2	Neuroblast differentiation-associated protein AHNAK
SARS-CoV-2	Replicase polyprotein 1ab	15	PNPKGFCDLKGKYVQ	SVPKIEGDLKGPKVQ	9606	Homo sapiens	AHNAK	Q09666.2	Neuroblast differentiation-associated protein AHNAK
SARS-CoV-2	Replicase polyprotein 1ab	15	NPKGFCDLKGKYVQI	LPKVEGDLKGPEVDI	9606	Homo sapiens	AHNAK	Q09666.2	Neuroblast differentiation-associated protein AHNAK
SARS-CoV-2	Replicase polyprotein 1ab	15	NPKGFCDLKGKYVQI	LPKVEGDLKGPEVDI	9606	Homo sapiens	AHNAK	Q09666.2	Neuroblast differentiation-associated protein AHNAK
SARS-CoV-2	Replicase polyprotein 1ab	15	NPKGFCDLKGKYVQI	LPKVEGDLKGPEVDI	9606	Homo sapiens	AHNAK	Q09666.2	Neuroblast differentiation-associated protein AHNAK
SARS-CoV-2	Replicase polyprotein 1ab	15	NPKGFCDLKGKYVQI	LPKVEGDLKGPEVDI	9606	Homo sapiens	AHNAK	Q09666.2	Neuroblast differentiation-associated protein AHNAK
SARS-CoV-2	Replicase polyprotein 1ab	15	NPKGFCDLKGKYVQI	LPKLEGDLKGPEVDI	9606	Homo sapiens	AHNAK	Q09666.2	Neuroblast differentiation-associated protein AHNAK
SARS-CoV-2	Replicase polyprotein 1ab	15	NPKGFCDLKGKYVQI	LPKVEGDLKGPEVDI	9606	Homo sapiens	AHNAK	Q09666.2	Neuroblast differentiation-associated protein AHNAK
SARS-CoV-2	Replicase polyprotein 1ab	15	NPKGFCDLKGKYVQI	VPKIEGDLKGPKVQA	9606	Homo sapiens	AHNAK	Q09666.2	Neuroblast differentiation-associated protein AHNAK
SARS-CoV-2	Replicase polyprotein 1ab	15	NPKGFCDLKGKYVQI	LPKVESDLKGPEVDI	9606	Homo sapiens	AHNAK	Q09666.2	Neuroblast differentiation-associated protein AHNAK
SARS-CoV-2	Replicase polyprotein 1ab	15	NPKGFCDLKGKYVQI	LPKVEGDLKGPEVDI	9606	Homo sapiens	AHNAK	Q09666.2	Neuroblast differentiation-associated protein AHNAK
SARS-CoV-2	Replicase polyprotein 1ab	15	NPKGFCDLKGKYVQI	LPKVEGDLKGPEVDI	9606	Homo sapiens	AHNAK	Q09666.2	Neuroblast differentiation-associated protein AHNAK
SARS-CoV-2	Replicase polyprotein 1ab	15	NPKGFCDLKGKYVQI	LPKMEGDLKGPEVDI	9606	Homo sapiens	AHNAK	Q09666.2	Neuroblast differentiation-associated protein AHNAK
SARS-CoV-2	Replicase polyprotein 1ab	15	PKGFCDLKGKYVQIP	PKVEGDLKGPEVDIR	9606	Homo sapiens	AHNAK	Q09666.2	Neuroblast differentiation-associated protein AHNAK
SARS-CoV-2	Replicase polyprotein 1ab	15	PKGFCDLKGKYVQIP	PKVEGDLKGPEVDIR	9606	Homo sapiens	AHNAK	Q09666.2	Neuroblast differentiation-associated protein AHNAK
SARS-CoV-2	Replicase polyprotein 1ab	15	PKGFCDLKGKYVQIP	PKLEGDLKGPEVDIK	9606	Homo sapiens	AHNAK	Q09666.2	Neuroblast differentiation-associated protein AHNAK
SARS-CoV-2	Replicase polyprotein 1ab	15	PKGFCDLKGKYVQIP	PKVEGDLKGPEVDIK	9606	Homo sapiens	AHNAK	Q09666.2	Neuroblast differentiation-associated protein AHNAK
SARS-CoV-2	Replicase polyprotein 1ab	15	PKGFCDLKGKYVQIP	PKIEGDLKGPKVQAN	9606	Homo sapiens	AHNAK	Q09666.2	Neuroblast differentiation-associated protein AHNAK
SARS-CoV-2	Replicase polyprotein 1ab	15	PKGFCDLKGKYVQIP	PKVEGDLKGPEVDIK	9606	Homo sapiens	AHNAK	Q09666.2	Neuroblast differentiation-associated protein AHNAK
SARS-CoV-2	Replicase polyprotein 1ab	15	PKGFCDLKGKYVQIP	PKVEGDLKGPEVDIK	9606	Homo sapiens	AHNAK	Q09666.2	Neuroblast differentiation-associated protein AHNAK
SARS-CoV-2	Replicase polyprotein 1ab	15	PKGFCDLKGKYVQIP	PKVEGDLKGPEVDIK	9606	Homo sapiens	AHNAK	Q09666.2	Neuroblast differentiation-associated protein AHNAK
SARS-CoV-2	Replicase polyprotein 1ab	15	PKGFCDLKGKYVQIP	PKMEGDLKGPEVDIK	9606	Homo sapiens	AHNAK	Q09666.2	Neuroblast differentiation-associated protein AHNAK
SARS-CoV-2	Replicase polyprotein 1ab	15	PKGFCDLKGKYVQIP	PKVEGDLKGPEVDIK	9606	Homo sapiens	AHNAK	Q09666.2	Neuroblast differentiation-associated protein AHNAK
SARS-CoV-2	Replicase polyprotein 1ab	15	PKGFCDLKGKYVQIP	PKVESDLKGPEVDIE	9606	Homo sapiens	AHNAK	Q09666.2	Neuroblast differentiation-associated protein AHNAK
SARS-CoV-2	Replicase polyprotein 1ab	15	PDILRVYANLGERVR	LQELQVKFNEGERVR	9606	Homo sapiens	MYH9	P35579.4	Myosin-9
SARS-CoV-2	Replicase polyprotein 1ab	15	DILRVYANLGERVRQ	QELQVKFNEGERVRT	9606	Homo sapiens	MYH9	P35579.4	Myosin-9
SARS-CoV-2	Replicase polyprotein 1ab	15	ILRVYANLGERVRQA	ELQVKFNEGERVRTE	9606	Homo sapiens	MYH9	P35579.4	Myosin-9
SARS-CoV-2	Replicase polyprotein 1ab	15	LRVYANLGERVRQAL	LQVKFNEGERVRTEL	9606	Homo sapiens	MYH9	P35579.4	Myosin-9
SARS-CoV-2	Replicase polyprotein 1ab	15	RVYANLGERVRQALL	QVKFNEGERVRTELA	9606	Homo sapiens	MYH9	P35579.4	Myosin-9
SARS-CoV-2	Replicase polyprotein 1ab	15	VYANLGERVRQALLK	VKFNEGERVRTELAD	9606	Homo sapiens	MYH9	P35579.4	Myosin-9
SARS-CoV-2	Replicase polyprotein 1ab	15	ANLGERVRQALLKTV	FNEGERVRTELADKV	9606	Homo sapiens	MYH9	P35579.4	Myosin-9
SARS-CoV-2	Replicase polyprotein 1ab	15	NLGERVRQALLKTVQ	NEGERVRTELADKVT	9606	Homo sapiens	MYH9	P35579.4	Myosin-9
SARS-CoV-2	Replicase polyprotein 1ab	15	ERVRQALLKTVQFCD	EEVVLALLKTPAQFD	9606	Homo sapiens	ANXA1	P04083.2	Annexin A1
SARS-CoV-2	Replicase polyprotein 1ab	15	RVRQALLKTVQFCDA	EVVLALLKTPAQFDA	9606	Homo sapiens	ANXA1	P04083.2	Annexin A1
SARS-CoV-2	Replicase polyprotein 1ab	15	VRQALLKTVQFCDAM	VVLALLKTPAQFDAD	9606	Homo sapiens	ANXA1	P04083.2	Annexin A1
SARS-CoV-2	Replicase polyprotein 1ab	15	PGSGVPVVDSYYSLL	PGEQVPPVPSPQDLL	9606	Homo sapiens	FLT3LG	P49771.1	Fms-related tyrosine kinase 3 ligand
SARS-CoV-2	Replicase polyprotein 1ab	15	DFTEERLKLFDRYFK	GVTEEALKEFSMMFK	9606	Homo sapiens	SPTAN1	Q13813.3	Spectrin alpha chain, non-erythrocytic 1
SARS-CoV-2	Replicase polyprotein 1ab	15	FTEERLKLFDRYFKY	VTEEALKEFSMMFKH	9606	Homo sapiens	SPTAN1	Q13813.3	Spectrin alpha chain, non-erythrocytic 1
SARS-CoV-2	Replicase polyprotein 1ab	15	TEERLKLFDRYFKYW	TEEALKEFSMMFKHF	9606	Homo sapiens	SPTAN1	Q13813.3	Spectrin alpha chain, non-erythrocytic 1
SARS-CoV-2	Replicase polyprotein 1ab	15	EERLKLFDRYFKYWD	EEALKEFSMMFKHFD	9606	Homo sapiens	SPTAN1	Q13813.3	Spectrin alpha chain, non-erythrocytic 1
SARS-CoV-2	Replicase polyprotein 1ab	15	TSFGPLVRKIFVDGV	KSFLPLDRKQFDVIV	9606	Homo sapiens	ACAD10	Q6JQN1.1	Acyl-CoA dehydrogenase family member 10
SARS-CoV-2	Replicase polyprotein 1ab	15	SFGPLVRKIFVDGVP	SFLPLDRKQFDVIVE	9606	Homo sapiens	ACAD10	Q6JQN1.1	Acyl-CoA dehydrogenase family member 10
SARS-CoV-2	Replicase polyprotein 1ab	15	HSSRLSFKELLVYAA	GSSRLSEAEFEVLKA	9606	Homo sapiens	VWF	P04275.4	von Willebrand factor
SARS-CoV-2	Replicase polyprotein 1ab	15	SSRLSFKELLVYAAD	SSRLSEAEFEVLKAF	9606	Homo sapiens	VWF	P04275.4	von Willebrand factor
SARS-CoV-2	Replicase polyprotein 1ab	15	LLVYAADPAMHAASG	LLFYGADMGAQNASG	9606	Homo sapiens	SHANK3	A0A0U1RQS4.2	SH3 and multiple ankyrin repeat domains protein 3
SARS-CoV-2	Replicase polyprotein 1ab	15	LVYAADPAMHAASGN	LFYGADMGAQNASGN	9606	Homo sapiens	SHANK3	A0A0U1RQS4.2	SH3 and multiple ankyrin repeat domains protein 3
SARS-CoV-2	Replicase polyprotein 1ab	15	AVSKGFFKEGSSVEL	IHSKGAHGEGNSVSL	9606	Homo sapiens	TJP1	Q07157.3	Tight junction protein ZO-1
SARS-CoV-2	Replicase polyprotein 1ab	15	VSKGFFKEGSSVELK	HSKGAHGEGNSVSLD	9606	Homo sapiens	TJP1	Q07157.3	Tight junction protein ZO-1
SARS-CoV-2	Replicase polyprotein 1ab	15	SKGFFKEGSSVELKH	SKGAHGEGNSVSLDF	9606	Homo sapiens	TJP1	Q07157.3	Tight junction protein ZO-1
SARS-CoV-2	Replicase polyprotein 1ab	15	FFFAQDGNAAISDYD	FVKLQKPNAAIRDCD	9606	Homo sapiens	ST13	P50502.2	Hsc70-interacting protein
SARS-CoV-2	Replicase polyprotein 1ab	15	QFHQKLLKSIAATRG	VEHWKELKQLAAARG	9606	Homo sapiens	SPTAN1	Q13813.3	Spectrin alpha chain, non-erythrocytic 1
SARS-CoV-2	Replicase polyprotein 1ab	15	FHQKLLKSIAATRGA	EHWKELKQLAAARGQ	9606	Homo sapiens	SPTAN1	Q13813.3	Spectrin alpha chain, non-erythrocytic 1
SARS-CoV-2	Replicase polyprotein 1ab	15	HQKLLKSIAATRGAT	HWKELKQLAAARGQR	9606	Homo sapiens	SPTAN1	Q13813.3	Spectrin alpha chain, non-erythrocytic 1
SARS-CoV-2	Replicase polyprotein 1ab	15	KSIAATRGATVVIGT	MAFVATQGATVVDQT	9606	Homo sapiens	TRRAP	H0Y4W2.2	Transformation/transcription domain-associated protein
SARS-CoV-2	Replicase polyprotein 1ab	15	SIAATRGATVVIGTS	AFVATQGATVVDQTT	9606	Homo sapiens	TRRAP	H0Y4W2.2	Transformation/transcription domain-associated protein
SARS-CoV-2	Replicase polyprotein 1ab	15	IAATRGATVVIGTSK	FVATQGATVVDQTTL	9606	Homo sapiens	TRRAP	H0Y4W2.2	Transformation/transcription domain-associated protein
SARS-CoV-2	Replicase polyprotein 1ab	15	AATRGATVVIGTSKF	VATQGATVVDQTTLM	9606	Homo sapiens	TRRAP	H0Y4W2.2	Transformation/transcription domain-associated protein
SARS-CoV-2	Replicase polyprotein 1ab	15	ATRGATVVIGTSKFY	ATQGATVVDQTTLMK	9606	Homo sapiens	TRRAP	H0Y4W2.2	Transformation/transcription domain-associated protein
SARS-CoV-2	Replicase polyprotein 1ab	15	TSKFYGGWHNMLKTV	TSKFAGGLHFSGPKV	9606	Homo sapiens	AHNAK	Q09666.2	Neuroblast differentiation-associated protein AHNAK
SARS-CoV-2	Replicase polyprotein 1ab	15	DRAMPNMLRIMASLV	DRKRPSELRRIASQV	9606	Homo sapiens	VWF	P04275.4	von Willebrand factor
SARS-CoV-2	Replicase polyprotein 1ab	15	GGSLYVKPGGTSSGD	GGSDSGTPGPPSGGD	9606	Homo sapiens	KANK3	Q6NY19.2	KN motif and ankyrin repeat domain-containing protein 3
SARS-CoV-2	Replicase polyprotein 1ab	15	GGSLYVKPGGTSSGD	GKSLYHDISGDTSGD	9606	Homo sapiens	ANXA11	P50995.1	Annexin A11
SARS-CoV-2	Replicase polyprotein 1ab	15	FNICQAVTANVNALL	TAICDASEACVAALL	9606	Homo sapiens	HDAC7	J3KPH8.1	Histone deacetylase
SARS-CoV-2	Replicase polyprotein 1ab	15	NICQAVTANVNALLS	AICDASEACVAALLG	9606	Homo sapiens	HDAC7	J3KPH8.1	Histone deacetylase
SARS-CoV-2	Replicase polyprotein 1ab	15	ICQAVTANVNALLST	ICDASEACVAALLGN	9606	Homo sapiens	HDAC7	J3KPH8.1	Histone deacetylase
SARS-CoV-2	Replicase polyprotein 1ab	15	QAVTANVNALLSTDG	AVVTAAVVLLLSGVG	9606	Homo sapiens	NOMO3	J3KN36.1	Nodal modulator 3
SARS-CoV-2	Replicase polyprotein 1ab	15	AVTANVNALLSTDGN	VVTAAVVLLLSGVGP	9606	Homo sapiens	NOMO3	J3KN36.1	Nodal modulator 3
SARS-CoV-2	Replicase polyprotein 1ab	15	VTANVNALLSTDGNK	VTAAVVLLLSGVGPA	9606	Homo sapiens	NOMO3	J3KN36.1	Nodal modulator 3
SARS-CoV-2	Replicase polyprotein 1ab	15	VKTDGTLMIERFVSL	VPWRGTLGIHLFSSL	9606	Homo sapiens	NOMO3	J3KN36.1	Nodal modulator 3
SARS-CoV-2	Replicase polyprotein 1ab	15	ANGQVFGLYKNTCVG	AVRQIFGDYKTTICG	9606	Homo sapiens	PLP1	P60201.2	Myelin proteolipid protein
SARS-CoV-2	Replicase polyprotein 1ab	15	KATEETFKLSYGIAT	AITEITFFMGYTIAT	9606	Homo sapiens	ABCA5	Q8WWZ7.2	Cholesterol transporter ABCA5
SARS-CoV-2	Replicase polyprotein 1ab	15	ATEETFKLSYGIATV	ITEITFFMGYTIATI	9606	Homo sapiens	ABCA5	Q8WWZ7.2	Cholesterol transporter ABCA5
SARS-CoV-2	Replicase polyprotein 1ab	15	TEETFKLSYGIATVR	TEITFFMGYTIATIL	9606	Homo sapiens	ABCA5	Q8WWZ7.2	Cholesterol transporter ABCA5
SARS-CoV-2	Replicase polyprotein 1ab	15	KLSYGIATVREVLSD	KLEAEIATYRRLLED	9606	Homo sapiens	KRT18	P05783.2	Keratin, type I cytoskeletal 18
SARS-CoV-2	Replicase polyprotein 1ab	15	EVLSDRELHLSWEVG	SKYSLRELHLSFTQG	9606	Homo sapiens	PIGT	A0A1W2PP57.1	GPI transamidase component PIG-T
SARS-CoV-2	Replicase polyprotein 1ab	15	VLSDRELHLSWEVGK	KYSLRELHLSFTQGF	9606	Homo sapiens	PIGT	A0A1W2PP57.1	GPI transamidase component PIG-T
SARS-CoV-2	Replicase polyprotein 1ab	15	LSDRELHLSWEVGKP	YSLRELHLSFTQGFW	9606	Homo sapiens	PIGT	A0A1W2PP57.1	GPI transamidase component PIG-T
SARS-CoV-2	Replicase polyprotein 1ab	15	SDRELHLSWEVGKPR	SLRELHLSFTQGFWR	9606	Homo sapiens	PIGT	A0A1W2PP57.1	GPI transamidase component PIG-T
SARS-CoV-2	Replicase polyprotein 1ab	15	DRELHLSWEVGKPRP	LRELHLSFTQGFWRT	9606	Homo sapiens	PIGT	A0A1W2PP57.1	GPI transamidase component PIG-T
SARS-CoV-2	Replicase polyprotein 1ab	15	RELHLSWEVGKPRPP	RELHLSFTQGFWRTR	9606	Homo sapiens	PIGT	A0A1W2PP57.1	GPI transamidase component PIG-T
SARS-CoV-2	Replicase polyprotein 1ab	15	PQEHYVRITGLYPTL	PQAVYFPIRTLYLTL	9606	Homo sapiens	TRRAP	H0Y4W2.2	Transformation/transcription domain-associated protein
SARS-CoV-2	Replicase polyprotein 1ab	15	PPGTGKSHFAIGLAL	PPGTSDEHMATIEAL	9606	Homo sapiens	NUBP2	H3BQR2.1	Cytosolic Fe-S cluster assembly factor NUBP2
SARS-CoV-2	Replicase polyprotein 1ab	15	VVNARLRAKHYVYIG	VVRARLQDQHMFYSG	9606	Homo sapiens	SLC25A32	Q9H2D1.2	Mitochondrial folate transporter/carrier
SARS-CoV-2	Replicase polyprotein 1ab	15	NVTGLFKDCSKVITG	NAASLTKDCSLLATG	9606	Homo sapiens	EML6	Q6ZMW3.2	Echinoderm microtubule-associated protein-like 6
SARS-CoV-2	Replicase polyprotein 1ab	15	TREAVGTNLPLQLGF	TREANGHRLGCQASF	9606	Homo sapiens	MAG	P20916.1	Myelin-associated glycoprotein
SARS-CoV-2	Replicase polyprotein 1ab	15	EAVGTNLPLQLGFST	EAVNMSLGLTLAAST	9606	Homo sapiens	ITGAD	Q13349.2	Integrin alpha-D
SARS-CoV-2	Replicase polyprotein 1ab	15	KAALLADKFPVLHDI	KTILALMKTPVLFDI	9606	Homo sapiens	ANXA11	P50995.1	Annexin A11
SARS-CoV-2	Replicase polyprotein 1ab	15	ALLADKFPVLHDIGN	ALLADLTRTLSDNVN	9606	Homo sapiens	DCLK1	O15075.2	Serine/threonine-protein kinase DCLK1
SARS-CoV-2	Replicase polyprotein 1ab	15	SDKAYKIEELFYSYA	SSVASKYEELECLYA	9606	Homo sapiens	TRRAP	H0Y4W2.2	Transformation/transcription domain-associated protein
SARS-CoV-2	Replicase polyprotein 1ab	15	GSLYVNKHAFHTPAF	GMLAVVKCLKNTPAF	9606	Homo sapiens	ANXA11	P50995.1	Annexin A11
SARS-CoV-2	Replicase polyprotein 1ab	15	TVYTKVDGVDVELFE	TMKKKFDADPVELFE	9606	Homo sapiens	GPCPD1	Q9NPB8.2	Glycerophosphocholine phosphodiesterase GPCPD1
SARS-CoV-2	Replicase polyprotein 1ab	15	KILNNLGVDIAANTV	KIIEDLRAQIFANTV	9606	Homo sapiens	KRT18	P05783.2	Keratin, type I cytoskeletal 18
SARS-CoV-2	Replicase polyprotein 1ab	15	VDGQVDLFRNARNGV	ADGQVQVFRQGRDAV	9606	Homo sapiens	FCGBP	Q9Y6R7.3	IgGFc-binding protein
SARS-CoV-2	Replicase polyprotein 1ab	15	DGQVDLFRNARNGVL	DGLMDLAVGARGQVL	9606	Homo sapiens	ITGAD	Q13349.2	Integrin alpha-D
SARS-CoV-2	Replicase polyprotein 1ab	15	DGQVDLFRNARNGVL	DGQVQVFRQGRDAVV	9606	Homo sapiens	FCGBP	Q9Y6R7.3	IgGFc-binding protein
SARS-CoV-2	Replicase polyprotein 1ab	15	VKGLQPSVGPKQASL	IKDLRPSALPFVASL	9606	Homo sapiens	TRRAP	H0Y4W2.2	Transformation/transcription domain-associated protein
SARS-CoV-2	Replicase polyprotein 1ab	15	KGLQPSVGPKQASLN	KDLRPSALPFVASLI	9606	Homo sapiens	TRRAP	H0Y4W2.2	Transformation/transcription domain-associated protein
SARS-CoV-2	Replicase polyprotein 1ab	15	GLQPSVGPKQASLNG	GAQPSSGPKSLQFVG	9606	Homo sapiens	KANK3	Q6NY19.2	KN motif and ankyrin repeat domain-containing protein 3
SARS-CoV-2	Replicase polyprotein 1ab	15	LQPSVGPKQASLNGV	AQPSSGPKSLQFVGV	9606	Homo sapiens	KANK3	Q6NY19.2	KN motif and ankyrin repeat domain-containing protein 3
SARS-CoV-2	Replicase polyprotein 1ab	15	QPSVGPKQASLNGVT	QPSSGPKSLQFVGVL	9606	Homo sapiens	KANK3	Q6NY19.2	KN motif and ankyrin repeat domain-containing protein 3
SARS-CoV-2	Replicase polyprotein 1ab	15	FTQSRNLQEFKPRSQ	GTQVRQLQEDAARLQ	9606	Homo sapiens	SPTBN1	Q01082.2	Spectrin beta chain, non-erythrocytic 1
SARS-CoV-2	Replicase polyprotein 1ab	15	TQSRNLQEFKPRSQM	TQVRQLQEDAARLQA	9606	Homo sapiens	SPTBN1	Q01082.2	Spectrin beta chain, non-erythrocytic 1
SARS-CoV-2	Replicase polyprotein 1ab	15	SQMEIDFLELAMDEF	QTMEPDNLELIFDFF	9606	Homo sapiens	GPCPD1	Q9NPB8.2	Glycerophosphocholine phosphodiesterase GPCPD1
SARS-CoV-2	Replicase polyprotein 1ab	15	QMEIDFLELAMDEFI	TMEPDNLELIFDFFE	9606	Homo sapiens	GPCPD1	Q9NPB8.2	Glycerophosphocholine phosphodiesterase GPCPD1
SARS-CoV-2	Replicase polyprotein 1ab	15	MEIDFLELAMDEFIE	MEPDNLELIFDFFEE	9606	Homo sapiens	GPCPD1	Q9NPB8.2	Glycerophosphocholine phosphodiesterase GPCPD1
SARS-CoV-2	Replicase polyprotein 1ab	15	EIDFLELAMDEFIER	EPDNLELIFDFFEED	9606	Homo sapiens	GPCPD1	Q9NPB8.2	Glycerophosphocholine phosphodiesterase GPCPD1
SARS-CoV-2	Replicase polyprotein 1ab	15	FLELAMDEFIERYKL	QLELAQVLAQERPKL	9606	Homo sapiens	FASN	P49327.3	Fatty acid synthase
SARS-CoV-2	Replicase polyprotein 1ab	15	LELAMDEFIERYKLE	LELAQVLAQERPKLP	9606	Homo sapiens	FASN	P49327.3	Fatty acid synthase
SARS-CoV-2	Replicase polyprotein 1ab	15	LGGLHLLIGLAKRFK	LGELTDLHGLRRIFK	9606	Homo sapiens	UNC13D	Q70J99.1	Protein unc-13 homolog D
SARS-CoV-2	Replicase polyprotein 1ab	15	GGLHLLIGLAKRFKE	GELTDLHGLRRIFKE	9606	Homo sapiens	UNC13D	Q70J99.1	Protein unc-13 homolog D
SARS-CoV-2	Replicase polyprotein 1ab	15	SPFELEDFIPMDSTV	SSLEQEDFIPLLQDV	9606	Homo sapiens	PPP2R3A	Q06190.1	Serine/threonine-protein phosphatase 2A regulatory subunit B'' subunit alpha
SARS-CoV-2	Replicase polyprotein 1ab	15	TGSSKCVCSVIDLLL	KRESKSVRSVLLLLL	9606	Homo sapiens	ABCA5	Q8WWZ7.2	Cholesterol transporter ABCA5
SARS-CoV-2	Replicase polyprotein 1ab	15	GSSKCVCSVIDLLLD	RESKSVRSVLLLLLI	9606	Homo sapiens	ABCA5	Q8WWZ7.2	Cholesterol transporter ABCA5
SARS-CoV-2	Replicase polyprotein 1ab	15	SSKCVCSVIDLLLDD	ESKSVRSVLLLLLIF	9606	Homo sapiens	ABCA5	Q8WWZ7.2	Cholesterol transporter ABCA5
SARS-CoV-2	Replicase polyprotein 1ab	15	SKCVCSVIDLLLDDF	SKSVRSVLLLLLIFF	9606	Homo sapiens	ABCA5	Q8WWZ7.2	Cholesterol transporter ABCA5
SARS-CoV-2	Replicase polyprotein 1ab	15	KCVCSVIDLLLDDFV	KSVRSVLLLLLIFFT	9606	Homo sapiens	ABCA5	Q8WWZ7.2	Cholesterol transporter ABCA5
SARS-CoV-2	Replicase polyprotein 1ab	15	LLLDDFVEIIKSQDL	QLLDDPHEVEKSGLL	9606	Homo sapiens	ARHGAP9	R4GN15.2	Rho GTPase-activating protein 9
SARS-CoV-2	Replicase polyprotein 1ab	15	LLDDFVEIIKSQDLS	LLDDPHEVEKSGLLN	9606	Homo sapiens	ARHGAP9	R4GN15.2	Rho GTPase-activating protein 9
SARS-CoV-2	Replicase polyprotein 1ab	15	QPGVAMPNLYKMQRM	GPGVALTADTKIQRM	9606	Homo sapiens	PLRG1	O43660.1	Pleiotropic regulator 1
SARS-CoV-2	Replicase polyprotein 1ab	15	PGVAMPNLYKMQRML	PGVALTADTKIQRMP	9606	Homo sapiens	PLRG1	O43660.1	Pleiotropic regulator 1
SARS-CoV-2	Replicase polyprotein 1ab	15	LNTLTLAVPYNMRVI	LVRELLAVPDNYKVI	9606	Homo sapiens	PSAT1	Q9Y617.2	Phosphoserine aminotransferase
SARS-CoV-2	Replicase polyprotein 1ab	15	LAVPYNMRVIHFGAG	LAVPDNYKVIFLQGG	9606	Homo sapiens	PSAT1	Q9Y617.2	Phosphoserine aminotransferase
SARS-CoV-2	Replicase polyprotein 1ab	15	LLVDSDLNDFVSDAD	KLLVSNLDFGVSDAD	9606	Homo sapiens	ALYREF	E9PB61.1	THO complex subunit 4
SARS-CoV-2	Replicase polyprotein 1ab	15	LVDSDLNDFVSDADS	LLVSNLDFGVSDADI	9606	Homo sapiens	ALYREF	E9PB61.1	THO complex subunit 4
SARS-CoV-2	Replicase polyprotein 1ab	15	ENDSKEGFFTYICGF	ENSSEEEFFDAHEGF	9606	Homo sapiens	PITPNM1	O00562.4	Membrane-associated phosphatidylinositol transfer protein 1
SARS-CoV-2	Replicase polyprotein 1ab	15	FLIGCNYLGKPREQI	ALAACNYLPQSREKI	9606	Homo sapiens	TRRAP	H0Y4W2.2	Transformation/transcription domain-associated protein
SARS-CoV-2	Replicase polyprotein 1ab	15	LIGCNYLGKPREQID	LAACNYLPQSREKII	9606	Homo sapiens	TRRAP	H0Y4W2.2	Transformation/transcription domain-associated protein
